# Supplementary material for: Copy number variation in the bovine genome
Source: BMC Genomics. 2010 May 6;11:284. doi: 10.1186/1471-2164-11-284 (PMC2902221; doi:10.1186/1471-2164-11-284)
Supplement: Additional file 1 — Excel file includes Table S1. CNV regions detected and the number of CNVs per sample. [file 1471-2164-11-284-S1.XLS]

## Sheet: CNVRs
CHROMOSOME	START	STOP	SIZE	Status	Animals	Number_Animals
1	16649998	16657806	7809	Gain	18	1
1	25579312	25602073	22762	Loss	19,4,20,7	4
1	57933460	57949446	15987	Gain	20,13,2	4
1	76629555	76635466	5912	Gain	2,17	2
1	88527095	88534292	7198	Loss	18	1
1	92072948	92101032	28085	Loss	1	1
1	92998000	93085200	87201	Loss	6	1
1	114990253	115164582	174330	Loss	6	1
1	129972702	129980047	7346	Loss	6	1
2	52423855	52454348	30494	Loss	18	1
2	103235285	103247250	11966	Gain	5	1
2	127897999	128002847	104849	Loss	13,4	2
2	137229999	137255071	25073	Loss	18,12,19,1,17	5
3	8675989	8688396	12408	Loss	7,2,17,12	4
3	22512514	22569999	57486	Gain	8	1
3	24473843	24650404	176562	Loss	4,19,20,5,18	5
3	39255600	39262822	7223	Loss	13,4,1,17,15,10,13	7
3	53366297	53393096	26800	Loss	11,13,2	3
3	57685347	57897999	212653	Loss	6,2,13,15	4
3	100045999	100141999	96001	Gain	8	1
3	110273100	110275534	2435	Gain	15,4,20,13	4
3	124215631	124222997	7367	Gain	11	1
4	27872507	27896299	23793	Loss	6	1
4	37263546	37294000	30455	Gain	18	1
4	40053999	40079009	25011	Gain	8	1
4	44848825	44858892	10068	Loss	8,2,4	3
4	85837842	85896494	58653	Loss	6	1
4	104532399	104548005	15607	Loss	4,18,15	3
4	110351706	110405999	54294	Gain	10,20,4	3
4	117133512	117426111	292600	Loss	2,17,16,6	4
5	9512411	10108149	595739	Loss	12,19,10	3
5	15050684	15056841	6158	Loss	1	1
5	21080727	21086920	6194	Gain	13,4,5,15,10	5
5	26596045	26602858	6814	Gain	8	1
5	27787470	27789206	1737	Gain	1	1
5	44799941	44821448	21508	Loss	20,1,9	3
5	54216171	54223944	7774	Loss	17	1
5	63134107	63521999	387893	Loss	1,7,4,2,19,12,17	7
5	78287920	78401999	114080	Loss	8,4,10,17,14,11,15,20	8
5	81790459	81808403	17945	Loss	8,13,1,17	4
5	109661999	110049999	388001	Loss	19,10	2
5	118843076	118856545	13470	Loss	1,20,17,19	4
6	2551901	2560351	8451	Loss	19,16,15,2,5,8	6
6	12033754	12041355	7602	Gain	2,11,20,10	4
6	12775388	12791349	15962	Loss	6	1
6	13890502	13906000	15499	Loss	20,8,11,13,19	5
6	17635392	17648394	13003	Loss	18	1
6	28491083	28498685	7603	Loss	20	1
6	53469999	53499966	29968	Loss	20,8	2
6	60910047	60915994	5948	Gain	6	1
6	72685999	72769257	83259	Gain	6,8,12	3
6	80834855	80846698	11844	Loss	2	1
6	82293151	82321999	28849	Loss	20,11,19,4	4
6	87096866	87115727	18862	Loss	19,20,11,4	4
6	89864324	89876597	12274	Gain	5,18,14,4,1,20,19,7	8
6	92897989	92907754	9766	Gain	8,19	2
6	108739453	108742650	3198	Loss	17,20	2
7	1325999	1505650	179652	Loss	6	1
7	2783355	2788347	4993	Loss	2,17	2
7	13245999	13272468	26470	Gain	7,15	2
7	22202097	22212534	10438	Loss	10,15,19,13,2,16	6
7	25364751	25369999	5249	Loss	2,11,6,10,13,15,9,17	8
7	28685903	28696398	10496	Loss	6,12	2
7	39798437	39822450	24014	Loss	20,13,15,18,11,1	6
7	40661999	40779971	117973	Loss	19,2,14,9	4
7	40872948	40893999	21052	Loss	20,18,19,4,13	5
7	49784944	49797429	12486	Loss	10,19,11,20,5,17	6
7	62279786	62283552	3767	Loss	6	1
7	63295602	63302773	7172	Loss	2,1,13,11	4
7	63798056	63818000	19945	Loss	14,5,20	3
7	65680403	65688631	8229	Gain	5,16,11,13,15,2,8	7
7	68041999	68074419	32421	Loss	18	1
7	68107133	68141999	34867	Loss	18	1
7	76934000	77350857	416858	Gain	6,7	2
7	79283937	79300639	16703	Loss	10,19	2
7	81125999	81177999	52001	Loss	7,5	2
7	104959580	104971497	11918	Loss	2,16,17	3
8	7924331	7939414	15084	Gain	5,19,20,1,13,18	6
8	12717899	12782899	65001	Gain	19,16,18,17,13,15,1,10	8
8	13243543	13315122	71580	Loss	14,10,20,1,4,7	6
8	24481750	24698700	216951	Loss	16,18,7,15	4
8	51265382	51268398	3017	Gain	2,14,6	3
8	62680794	62947428	266635	Loss	15,4,1,19,8,13,2	7
8	68339458	68345191	5734	Gain	17,4,14	3
8	71747374	71762134	14761	Loss	20,10,13,15	4
8	107565192	107573375	8184	Loss	19	1
8	108811299	108898862	87564	Loss	1,5,18,15	4
9	7150942	7154349	3408	Loss	7,14,5,16	4
9	13148710	13152386	3677	Loss	18	1
9	57625999	57636155	10157	Loss	18	1
9	65925999	65993999	68001	Gain	8,15	2
9	70588882	70604740	15859	Gain	15,16,19,1,17,20	6
9	96633999	96645999	12001	Loss	7,16,20,19,10	5
9	98281070	98325999	44930	Gain	6,12	2
9	101127479	101281111	153633	Loss	18	1
10	4581374	4586095	4722	Loss	20,19,18	3
10	13050001	13056364	6364	Loss	11,7,1	3
10	16933749	16940399	6651	Loss	7,11,1	3
10	23546535	23725999	179465	Loss	17,4	2
10	29371202	29374297	3096	Loss	12.6	2
10	35963086	35965884	2799	Loss	10,2,8,15,17	5
10	38743725	38747312	3588	Loss	2,11,5	3
10	41464349	41481000	16652	Loss	5,11,19,4,12,7	6
10	80769999	80797694	27696	Gain	5	1
10	89419289	89435721	16433	Loss	19,18,11,16	4
10	92166447	92174626	8180	Loss	17,1	2
10	95135645	95139994	4350	Gain	13,7,11,16,15,19,17,5,10	9
10	96158651	96161096	2446	Loss	14,19	2
10	98884207	98896250	12044	Gain	19	1
11	481492	489999	8508	Loss	16,18,11	3
11	37800794	37829999	29206	Loss	13,5,11,18,3	5
11	41551046	41603422	52377	Gain	20,7,2,19,5,17	6
11	51545903	51549606	3704	Loss	2	1
11	54533999	54540267	6269	Loss	11	1
11	59805647	59837299	31653	Gain	4,19,11,5	4
11	96621999	96669999	48001	Gain	8	1
11	96912242	96927765	15524	Gain	13,11,15,5	4
12	2413819	2418450	4632	Loss	5,11,4	3
12	22372830	22440085	67256	Loss	12	1
12	22749652	22756549	6898	Loss	6	1
12	39787775	39794300	6526	Loss	13	1
12	41520699	41546871	26173	Loss	10,17	2
12	41933143	41935871	2729	Loss	19	1
12	44853750	44875963	22214	Loss	20	1
12	46252711	46265275	12565	Loss	17,13,19	3
12	55477572	55484743	7172	Loss	9,18,7,1,11,19,14,4	8
12	65888473	65934045	45573	Loss	3,10,15,11	4
12	69068505	69228899	160395	Gain	4,13,20,19	4
12	69439499	69491499	52001	Loss	1,15	2
12	73511471	73517653	6183	Gain	4,11,13,14,5	5
12	78035294	78043001	7708	Loss	20,19,13,14,1,10	6
13	12957999	12976090	18092	Loss	12	1
13	13915455	13930036	14582	Gain	18	1
13	54017999	54073001	55003	Loss	8	1
13	54345999	56377341	2031343	Loss	16	1
13	63364584	63404690	40107	Gain	17,19,4	3
13	78028787	78039322	10536	Loss	10	1
14	3053999	3067354	13356	Gain	20,14	2
14	6883486	6894014	10529	Loss	7	1
14	15237348	15241600	4253	Loss	19,18,1	3
14	39767800	39777481	9682	Loss	8,20,11	3
14	44767223	44813120	45898	Gain	7,10,17,19,18,20	6
14	49513769	49539947	26179	Loss	7,2	2
14	75680140	75885954	205815	Loss	13,10,16,19,5,15	6
15	2127353	2130202	2850	Loss	6	1
15	6506000	6646955	140956	Gain	6,4,14,10,7	5
15	13952657	13960289	7633	Loss	19	1
15	15807201	16142000	334800	Loss	13,20,19	3
15	29875067	29881308	6242	Gain	16,12,2	3
15	38941999	38998000	56002	Loss	13,17,1	3
15	40054634	40090000	35367	Loss	20,19	2
15	46317999	46465999	148001	Loss	2,20,19,8	4
15	46734000	46901999	168000	Gain	6	1
15	48082000	48469999	388000	Loss	19,5,7,2,4,10	6
15	49564154	49687277	123124	Loss	8,17,1,15,20,4,19	7
15	50901999	51025999	124001	Gain	14,17,5,13,2,4,6,7	8
15	51265561	51279310	13750	Loss	18	1
15	56601999	56613999	12001	Loss	7,5,10,2,16,11,19	7
15	78761999	78806000	44002	Loss	2,4	2
15	79629777	80202411	572635	Loss	12,5,20,18	4
15	80393781	80402099	8319	Loss	15,6,18,11	4
15	83579439	83597999	18561	Gain	1,5	2
16	3921999	4061999	140001	Gain	2,13,8,15	4
16	5113999	5562780	448782	Loss	12	1
16	20191082	20194588	3507	Loss	11	1
16	53427749	53432185	4437	Loss	13,19,11,10,2	5
17	1307051	1311338	4288	Loss	11	1
17	3276846	3283500	6655	Gain	2,8,10,14,5,17	6
17	5237592	5242894	5303	Loss	18	1
17	41456594	41466701	10108	Loss	7,11,13,20,15,9	6
17	48084645	48093999	9355	Gain	17,15,14,17	4
17	49957193	49968394	11202	Loss	18	1
17	74299700	74372444	72745	Gain	19,20,8,13	4
17	75099098	75216600	117503	Gain	15,7,4,17	4
18	8693124	8697941	4818	Loss	6,12	2
18	8936151	8946596	10446	Loss	17	1
18	11585267	11732499	147233	Gain	11,5	2
18	12582699	12663557	80859	Loss	17,16,2	3
18	14957820	14969280	11461	Loss	2,20,10	3
18	50335717	50368499	32783	Loss	7	1
18	51143299	51171900	28602	Loss	19,4,16	3
18	57130111	57267654	137544	Loss	20,19,4,13,15,11	6
18	61518601	61570402	51802	Loss	5,1,13,2,18	5
18	61579699	61879654	299956	Gain	17,2,13,8,1,4,5	7
18	63420096	63505915	85820	Loss	18,3,13,2	4
18	65897855	65908700	10846	Loss	2,15	2
19	627899	635699	7801	Loss	19	1
19	1478099	1505030	26932	Loss	18,12,20,19	4
19	5976461	5983184	6724	Loss	4	1
19	13745253	13755300	10048	Gain	13,2,8,15	4
19	14888154	14891100	2947	Gain	11,20,13,14	4
19	19484285	19489953	5669	Gain	13,19,11,20,2	5
19	42622825	42629521	6697	Gain	2,14,11	3
19	44678613	44733430	54818	Gain	20,4,5,11,14,2	6
19	58472140	58488994	16855	Loss	19	1
19	58563700	58634355	70656	Gain	15,19,13,3,9,17,18	7
20	13119389	13121104	1716	Loss	14,8	2
20	14563066	14564829	1764	Loss	14	1
20	31619357	31622873	3517	Loss	2,10,19,4	4
20	42049178	42066488	17311	Loss	6,4,15,7	4
20	60162815	60173849	11035	Loss	5,17,6,2	4
21	19299932	19372337	72406	Loss	20,19,13,3,1	5
21	44803758	44806595	2838	Loss	18,19,10	3
21	52058342	52066341	8000	Loss	16,15,5,4	4
21	59479408	59482912	3505	Loss	4,15	2
21	61100759	61114299	13541	Loss	2,10,1	3
21	62902162	62908945	6784	Loss	19,17,14	3
22	20761329	20811197	49869	Loss	11	1
22	22928582	22934652	6071	Loss	11,15	2
22	25972393	26060071	87679	Loss	2	1
22	27025999	27037978	11980	Gain	19,7,18	3
22	33910452	33914803	4352	Gain	18,16,19,11	4
22	42090042	42097415	7374	Loss	7	1
22	42629999	42659163	29165	Gain	16,15	2
22	52805999	52925155	119157	Loss	16,13,19,15,7	5
23	26468805	26737999	269195	Gain	19,7,18,11	4
23	27749656	27898455	148800	Loss	18,5,20,7,14	5
23	28552304	28637042	84739	Loss	19,5,14,20,1	5
23	28931875	29003041	71167	Loss	19,14,10,11,9,2,13	7
23	29973999	30017999	44001	Gain	11,10,15,2,16,19	6
24	19465999	19481533	15535	Gain	20,19,13,7,5,15	6
24	64469999	64731844	261846	Loss	4,2,13,19,7,15,5,11	8
24	64745901	64750138	4238	Gain	2,8,5	3
25	651450	666147	14698	Loss	2	1
25	18116029	18121755	5727	Loss	16,15,1,2,8	5
25	28825999	29061999	236001	Gain	14,5,2,7	4
26	12514000	12534000	20001	Loss	8,10,19	3
26	28457956	28557046	99091	Loss	12	1
26	43019765	43045248	25484	Gain	12,6,9	3
27	4541476	4552537	11062	Loss	14	1
27	5267449	5272348	4900	Loss	13,20,4,18,19,2	6
27	7141999	7368143	226145	Loss	10,7,9,15,16	5
27	7529999	7696551	166553	Gain	14,5,13	3
27	18412900	18490562	77663	Loss	12	1
27	20986303	20993054	6752	Gain	20,19,13,15	4
27	22429999	22436802	6804	Loss	6,12	2
27	41403336	41417999	14664	Gain	12,10,2,4,9,10,7,11	8
27	42092252	42104200	11949	Loss	15,19	2
27	42788071	42791071	3001	Gain	5,10,11	3
28	11003198	11008690	5493	Loss	5	1
28	18197001	18200052	3052	Gain	12	1
28	21747995	21771099	23105	Loss	7,10,18,15	4
28	25634350	25647133	12784	Gain	13	1
28	36839583	36846300	6718	Loss	6	1
28	37189099	37208008	18910	Loss	15	1
28	37692702	37694452	1751	Gain	6	1
28	43838398	43840663	2266	Gain	16,5,8,11,19,20,12,15	8
28	45023502	45037250	13749	Loss	10,13,20,19	4
28	45714499	45725301	10803	Gain	20,10	2
29	2093098	2127323	34226	Gain	18,12	2
29	8047871	8062747	14877	Loss	20,14,10,1	4
29	23413768	23420436	6669	Loss	4,13,20,10,8	5
29	28440099	28614326	174228	Gain	5,13,3,19,17	5
29	43452499	43483586	31088	Gain	19	1
M	86	16252	16167	Loss	13,4,15,5,14,1,20,18,19	9
U	44152390	44157600	5211	Loss	11,14	2
U	51390299	51499126	108828	Gain	17,19,4,14	4
U	54168683	54260699	92017	Gain	15,5,16,13,18,11	6
U	56247099	56668989	421891	Loss	16,7,5	3
U	59528919	59535795	6877	Gain	2,15,17,8	4
U	65411418	65794299	382882	Loss	15,20	2
U	70103598	70108685	5088	Gain	17	1
U	74876099	75262354	386256	Gain	20,2,4,15,17,12,5,10,8	9
U	75507899	75793899	286001	Loss	18	1
U	80002008	80273699	271692	Loss	18,11	2
U	83778500	83913924	135425	Gain	13,14,17	3
U	92615588	93332483	716896	Loss	12,7,5,6	4
U	99963499	100206378	242880	Gain	4,12,11,20,15	5
U	106643300	106973618	330319	Gain	4,10	2
U	107364521	107708899	344379	Loss	16,5	2
U	130219699	130278181	58483	Gain	14	1
U	134581244	134659041	77798	Loss	14,11,8	3
U	136670653	136992699	322047	Gain	8,15,17,16,4,12	6
U	142033086	142038020	4935	Loss	11	1
U	142714115	142909514	195400	Loss	13,11,17	3
U	149225699	149313735	88037	Loss	1,19	2
U	161341946	161406699	64754	Loss	17,13,1	3
U	163242299	163253290	10992	Loss	15,2,8,17,13	5
U	167339800	167410099	70300	Loss	17,18	2
U	167410064	167469579	59516	Gain	18	1
U	168491699	168557646	65948	Loss	17,4,5,15	4
U	171715699	171772899	57201	Loss	11	1
U	177825699	177843899	18201	Loss	11	1
U	216196001	216219900	23900	Gain	8,16,17,2	4
U	219817600	219832256	14657	Gain	8,5,17	3
U	222213102	222233699	20598	Gain	18	1
U	226658398	226674585	16188	Loss	18	1
U	229170562	229516301	345740	Gain	17,13,5,8	4
U	237851250	237890899	39650	Loss	17,15,2	3
U	238122235	238132700	10466	Loss	13	1
U	248217780	248225899	8120	Gain	11,20,2	3
U	267555848	267560551	4704	Gain	18,11,10,14,4	5
X	900899	923367	22469	Gain	10,11,20	3
X	13942494	13952405	9912	Loss	17,1,5,15,4,16	6
X	15309552	15345377	35826	Loss	12,8	2
X	15915258	15935100	19843	Loss	11,19,20	3
X	16912934	16959153	46220	Gain	12,14,10,4	4
X	24219150	24748100	528951	Loss	12	1
X	30118354	30126430	8077	Gain	2,8,9,17,12	5
X	33714721	33822944	108224	Loss	16	1
X	61084722	61097559	12838	Loss	17	1
X	69097907	69100288	2382	Loss	2,5,4	3
X	70683151	70770699	87549	Loss	18	1
X	80482499	80486490	3992	Gain	14	1

## Sheet: CNVs per sample
Sample ID	Nimblegen Sample ID	CNVs	Breed
1	JF 3029	39	Holstein
2	JF 3030	65	Holstein
3	JF 3031	6	Red danish
4	JF 3032	56	Holstein
5	JF 3033	57	Holstein
6	JF 3034	32	Simmental
7	JF 3035	41	Holstein
8	JF 3036	42	Hereford
9	JF 3037	11	Simmental
10	JF 3038	49	Holstein
11	JF 3039	63	Holstein
12	JF 3040	32	Simmental
13	JF 3041	64	Holstein
14	JF 3042	39	Holstein
15	JF 3043	62	Holstein
16	JF 3044	34	Holstein
17	JF 3045	59	Holstein
18	JF 3046	55	Red danish
19	JF 3047	82	Holstein
20	JF 3048	64	Holstein
		47.6
