# Supplementary material for: Copy number variation in the bovine genome
Source: BMC Genomics. 2010 May 6;11:284. doi: 10.1186/1471-2164-11-284 (PMC2902221; doi:10.1186/1471-2164-11-284)
Supplement: Additional file 3 — Excel file includes Figure S2. Correlation between chromosome length and number of CNVRs. [file 1471-2164-11-284-S3.XLS]

## Sheet: Sheet1
Bos taurus 4
	Chr	Length (bp)	CNVs	A	G	C	T	N	% GC no N
	1	161106243	9	45035268	29999849	30051163	44793694	11226269	40.0661
	2	140800416	4	39418361	27035370	27037742	39412487	7896456	40.6859
	3	127923604	9	34765816	24959029	24890541	34812512	8495706	41.7403
	4	124454208	8	35016780	23853458	23837581	35062002	6684387	40.4951
	5	125847759	12	34334252	24405520	24386772	34539473	8181742	41.4668
	6	122561022	15	33992610	22510754	22509089	34061486	9487083	39.8145
	7	112078216	20	30616668	22079552	22087760	30614961	6679275	41.9049
	8	116942821	10	31862847	22267590	22225460	32036239	8550685	41.0482
	9	108145351	8	30458652	20268078	20244040	30545892	6628689	39.9069
	10	106383598	14	29393240	20852481	20794619	29605778	5737480	41.3797
	11	110171769	8	29744091	22177184	22184753	29684406	6381335	42.7418
	12	85358539	14	24021037	16344892	16334145	24021421	4637044	40.4837
	13	84419198	6	22407520	17418111	17383924	22528790	4680853	43.6453
	14	81345643	7	22706751	15876261	15877848	22723363	4161420	41.1407
	15	84633453	18	22980438	16519392	16490314	22993370	5649939	41.7932
	16	77906053	4	20837976	15347561	15324268	20887891	5508357	42.3658
	17	76506943	8	20481688	14980906	14963974	20628056	5452319	42.1435
	18	66141439	12	16559471	13948263	13893797	16742692	4997216	45.5351
	19	65312493	10	16416916	14028920	14040954	16456394	4369309	46.0591
	20	75796353	5	20893300	14477549	14480836	20939732	5004936	40.9066
	21	69173390	6	18570663	13916050	13878580	18629347	4178750	42.7645
	22	61848140	8	16556525	12697590	12652666	16723135	3218224	43.2377
	23	53376148	5	14287942	10871331	10882737	14132881	3201257	43.3565
	24	65020233	3	17842135	12787000	12815946	17813310	3761842	41.795
	25	44060403	3	10941154	9719079	9698134	11000916	2701120	46.9477
	26	51750746	3	13781973	10295230	10290251	13883705	3499587	42.6632
	27	48749334	10	13182485	9446755	9407215	13283712	3429167	41.6017
	28	46084206	10	12480355	9083004	9077537	12494707	2948603	42.101
	29	51998940	5	13385433	10497039	10478185	13479409	4158874	43.8445
	X	88516663	12	24599027	16705046	16705698	24557952	5948940	40.4647
	Total	2634413324	266	717571374	515368844	514926529	719089713	167456864	41.7638
% GC of CNVRs	0.436
