# Supplementary material for: Copy number variation in the bovine genome
Source: BMC Genomics. 2010 May 6;11:284. doi: 10.1186/1471-2164-11-284 (PMC2902221; doi:10.1186/1471-2164-11-284)
Supplement: Additional file 11 — Excel file includes Table S9. Sequences in ChrUn that putatively belong to chromosome Y. [file 1471-2164-11-284-S11.XLS]

## Sheet: Sheet1
CHROMOSOME	START	STOP	SIZE
U	81849299	82626700	777402
U	93570100	94961100	1391001
U	165356099	165419175	63077
U	169523899	169746119	222221
U	183348099	183381899	33801
U	185981416	186002096	20681
U	198296934	198326700	29767
U	222859919	222879076	19158
U	227007300	227022900	15601
U	228657722	228672304	14583
U	242439451	242451404	11954
U	246373413	246385100	11688
U	246932819	246944100	11282
U	251812581	251926398	113818
U	255677499	257325900	1648402
U	257328499	283658276	26329778
