# Supplementary material for: Copy number variation in the bovine genome
Source: BMC Genomics. 2010 May 6;11:284. doi: 10.1186/1471-2164-11-284 (PMC2902221; doi:10.1186/1471-2164-11-284)
Supplement: Additional file 4 — Excel file includes Table S2. CNVRs and ensembl genes within CNVRs. [file 1471-2164-11-284-S4.XLS]

## Sheet: Genes_within_CNVRs
CHROMOSOME	START	STOP	SIZE	Status	Animals	Type	Entrez_ID	RefSeq_ID	mir_ID	Ensembl_ID
1	16649998	16657806	7809	Gain	18	1
1	25579312	25602073	22762	Loss	19,4,20,7	4
1	57933460	57949446	15987	Gain	20,13,2	4
1	76629555	76635466	5912	Gain	2,17	2
1	88527095	88534292	7198	Loss	18	1
1	92072948	92101032	28085	Loss	1	1
1	92998000	93085200	87201	Loss	6	1
1	114990253	115164582	174330	Loss	6	1
1	115048293	115048779		IPI00905412.1	protein_coding	KNOWN	782120			ENSBTAG00000024623
1	129972702	129980047	7346	Loss	6	1
2	52423855	52454348	30494	Loss	18	1
2	103235285	103247250	11966	Gain	5	1
2	127897999	128002847	104849	Loss	13,4	2
2	137229999	137255071	25073	Loss	18,12,19,1,17	5
2	137248337	137254376	Phospholipase A2, membrane associated Precursor (EC 3.1.1.4)(Phosphatidylcholine 2-acylhydrolase)(Group IIA phospholipase A2)(GIIC sPLA2) [Source:UniProtKB/Swiss-Prot;Acc:Q56JZ2]	PA2GA_BOVIN	protein_coding	KNOWN	507201	NM_001025324		ENSBTAG00000005759
3	8675989	8688396	12408	Loss	7,2,17,12	4
3	22512514	22569999	57486	Gain	8	1
3	22515299	22528809	Neuroblastoma breakpoint family member 6-like protein [Source:UniProtKB/Swiss-Prot;Acc:Q32LC2]	NBP6L_BOVIN	protein_coding	KNOWN	767972	NM_001077037		ENSBTAG00000022741
3	24473843	24650404	176562	Loss	4,19,20,5,18	5
3	24499823	24499986		U1	snRNA	NOVEL				ENSBTAG00000032407
3	24512074	24533943		IPI00906902.1	protein_coding	KNOWN				ENSBTAG00000021104
3	24573107	24573270		U1	snRNA	NOVEL				ENSBTAG00000032406
3	24577608	24577774		U1	snRNA	NOVEL				ENSBTAG00000028556
3	24593760	24593916		U1	snRNA	NOVEL				ENSBTAG00000037187
3	24605115	24605278		U1	snRNA	NOVEL				ENSBTAG00000032402
3	24623396	24645345			protein_coding	NOVEL				ENSBTAG00000017316
3	39255600	39262822	7223	Loss	13,4,1,17,15,10,13	7
3	53366297	53393096	26800	Loss	11,13,2	3
3	57685347	57897999	212653	Loss	6,2,13,15	4
3	57740380	57838477	guanylate binding protein family, member 6 [Source:RefSeq peptide;Acc:NP_001069463]	NP_001069463.1	protein_coding	KNOWN	533657	NM_001075995		ENSBTAG00000031186
3	57808427	57811939		IPI00702610.4	protein_coding	KNOWN				ENSBTAG00000036210
3	57867742	57871037		IPI00702610.4	protein_coding	KNOWN				ENSBTAG00000024272
3	100045999	100141999	96001	Gain	8	1
3	110273100	110275534	2435	Gain	15,4,20,13	4
3	124215631	124222997	7367	Gain	11	1
4	27872507	27896299	23793	Loss	6	1
4	37263546	37294000	30455	Gain	18	1
4	40053999	40079009	25011	Gain	8	1
4	44848825	44858892	10068	Loss	8,2,4	3
4	85837842	85896494	58653	Loss	6	1
4	85866338	85884306			protein_coding	NOVEL				ENSBTAG00000010300
4	104532399	104548005	15607	Loss	4,18,15	3
4	110351706	110405999	54294	Gain	10,20,4	3
4	110353456	110354691		IPI00903914.1	protein_coding	KNOWN	614298			ENSBTAG00000024231
4	110365559	110367235		IPI00904212.1	protein_coding	KNOWN	614281			ENSBTAG00000037918
4	110390574	110392769		IPI00692944.4	protein_coding	KNOWN	519437			ENSBTAG00000013130
4	117133512	117426111	292600	Loss	2,17,16,6	4
4	117159175	117181269		GIMAP8	protein_coding	KNOWN	531516			ENSBTAG00000014402
4	117204738	117213575	GTPase, IMAP family member 7 [Source:RefSeq peptide;Acc:NP_001029943]	NP_001029943.1	protein_coding	KNOWN	614871	NM_001034771		ENSBTAG00000009850
4	117247217	117252273	hypothetical protein LOC511617 [Source:RefSeq peptide;Acc:NP_001073729]	NP_001073729.1	protein_coding	KNOWN	511617	NM_001080260		ENSBTAG00000039588
4	117264308	117266168	GTPase, IMAP family member [Source:RefSeq peptide;Acc:NP_001039773]	NP_001039773.1	protein_coding	KNOWN	530031	NM_001046308		ENSBTAG00000001198
4	117308881	117312000	Bos taurus GTPase, IMAP family member 6 (GIMAP6), mRNA. [Source:RefSeq DNA;Acc:NM_001099712]	NM_001099712.1	protein_coding	KNOWN	528288	NM_001099712		ENSBTAG00000005608
4	117335899	117342271	GTPase, IMAP family member 4 [Source:RefSeq peptide;Acc:NP_001039525]	NP_001039525.1	protein_coding	KNOWN	510751	NM_001046060		ENSBTAG00000039928
4	117380581	117388997	GTPase, IMAP family member 7 [Source:RefSeq peptide;Acc:NP_001073726]	NP_001073726.1	protein_coding	KNOWN	510988	NM_001080257		ENSBTAG00000030940
4	117399666	117407491	GTPase, IMAP family member 1 [Source:RefSeq peptide;Acc:NP_001077146]	NP_001077146.1	protein_coding	KNOWN	512867	NM_001083677		ENSBTAG00000040331
5	9512411	10108149	595739	Loss	12,19,10	3
5	9543849	9582137		LOC785382	protein_coding	KNOWN	783109			ENSBTAG00000039380
5	9610926	9611807		IPI00908134.1	protein_coding	KNOWN				ENSBTAG00000024366
5	9617764	9622494	WC1 tail Fragment [Source:UniProtKB/TrEMBL;Acc:Q3I1Q9]	Q3I1Q9_BOVIN	protein_coding	KNOWN				ENSBTAG00000037615
5	9622519	9640080		IPI00907431.1	protein_coding	KNOWN				ENSBTAG00000038768
5	9732233	9735871		IPI00905796.1	protein_coding	KNOWN				ENSBTAG00000038574
5	9746187	9746822			protein_coding	NOVEL				ENSBTAG00000013522
5	9769272	9773982	WC1.2 tail Fragment [Source:UniProtKB/TrEMBL;Acc:Q3Y688]	Q3Y688_BOVIN	protein_coding	KNOWN				ENSBTAG00000038907
5	9774359	9799562		IPI00906400.1	protein_coding	KNOWN				ENSBTAG00000038818
5	9842413	9845538		IPI00695286.2	protein_coding	KNOWN				ENSBTAG00000034685
5	9846435	9856485		IPI00904164.1	protein_coding	KNOWN				ENSBTAG00000039778
5	10001849	10064425	Antigen WC1.1 Precursor [Source:UniProtKB/Swiss-Prot;Acc:P30205]	WC11_BOVIN	protein_coding	KNOWN	338056	NM_176651		ENSBTAG00000026531
5	10081732	10085683		IPI00905644.1	protein_coding	KNOWN				ENSBTAG00000024771
5	15050684	15056841	6158	Loss	1	1
5	21080727	21086920	6194	Gain	13,4,5,15,10	5
5	26596045	26602858	6814	Gain	8	1
5	27787470	27789206	1737	Gain	1	1
5	44799941	44821448	21508	Loss	20,1,9	3
5	54216171	54223944	7774	Loss	17	1
5	63134107	63521999	387893	Loss	1,7,4,2,19,12,17	7
5	63170618	63171915		IPI00906582.1	protein_coding	KNOWN	787866			ENSBTAG00000024692
5	63248809	63250198		IPI00715782.3	protein_coding	KNOWN	787945			ENSBTAG00000015219
5	63370088	63371962		IPI00904009.1	protein_coding	KNOWN	787991			ENSBTAG00000023244
5	63411603	63412526		IPI00694834.2	protein_coding	KNOWN	788009			ENSBTAG00000024691
5	63419533	63420861		IPI00907837.1	protein_coding	KNOWN	788027			ENSBTAG00000009999
5	63487800	63490035		IPI00907294.1	protein_coding	KNOWN	788114			ENSBTAG00000026029
5	63504195	63504662	Olfactory receptor 6C3 (HSA8) [Source:UniProtKB/Swiss-Prot;Acc:Q9NZP0]	OR6C3	protein_coding	KNOWN_BY_PROJECTION				ENSBTAG00000022939
5	78287920	78401999	114080	Loss	8,4,10,17,14,11,15,20	8
5	81790459	81808403	17945	Loss	8,13,1,17	4
5	109661999	110049999	388001	Loss	19,10	2
5	109674268	109676565		IPI00903504.1	protein_coding	KNOWN				ENSBTAG00000030372
5	109828777	109856019	PREDICTED: Bos taurus misc_RNA (LOC523576), miscRNA. [Source:RefSeq DNA;Acc:XR_028422]	XR_028422.2	protein_coding	KNOWN	523576	XR_028422		ENSBTAG00000039817
5	109869549	109920886		IPI00906928.1	protein_coding	KNOWN				ENSBTAG00000039470
5	109970366	109980390		IPI00907829.1	protein_coding	KNOWN				ENSBTAG00000039459
5	109981287	109984412		IPI00704372.2	protein_coding	KNOWN				ENSBTAG00000030378
5	118843076	118856545	13470	Loss	1,20,17,19	4
5	118856269	118856393		IPI00842190.2	protein_coding	KNOWN				ENSBTAG00000038940
6	2551901	2560351	8451	Loss	19,16,15,2,5,8	6
6	12033754	12041355	7602	Gain	2,11,20,10	4
6	12775388	12791349	15962	Loss	6	1
6	13890502	13906000	15499	Loss	20,8,11,13,19	5
6	17635392	17648394	13003	Loss	18	1
6	28491083	28498685	7603	Loss	20	1
6	53469999	53499966	29968	Loss	20,8	2
6	60910047	60915994	5948	Gain	6	1
6	72685999	72769257	83259	Gain	6,8,12	3
6	80834855	80846698	11844	Loss	2	1
6	82293151	82321999	28849	Loss	20,11,19,4	4
6	87096866	87115727	18862	Loss	19,20,11,4	4
6	89864324	89876597	12274	Gain	5,18,14,4,1,20,19,7	8
6	92897989	92907754	9766	Gain	8,19	2
6	108739453	108742650	3198	Loss	17,20	2
7	1325999	1505650	179652	Loss	6	1
7	1352305	1392573	TBC1 domain family, member 9B (with GRAM domain) [Source:RefSeq peptide;Acc:NP_001095469]	NP_001095469.1	protein_coding	KNOWN	514521	NM_001101999		ENSBTAG00000015611
7	1395810	1413280	UPF0544 protein C5orf45 homolog [Source:UniProtKB/Swiss-Prot;Acc:Q3ZBG8]	CE045_BOVIN	protein_coding	KNOWN	614757			ENSBTAG00000015602
7	1413246	1424727	sequestosome 1 [Source:RefSeq peptide;Acc:NP_788814]	NP_788814.1	protein_coding	KNOWN	338045	NM_176641		ENSBTAG00000015591
7	1489495	1494836	mannosyl (alpha-1,3-)-glycoprotein beta-1,4-N-acetylglucosaminyltransferase, isozyme B [Source:RefSeq peptide;Acc:NP_001096731]	NP_001096731.1	protein_coding	KNOWN	526256	NM_001103261		ENSBTAG00000009738
7	1496113	1499027	leukotriene C4 synthase [Source:RefSeq peptide;Acc:NP_001039563]	NP_001039563.1	protein_coding	KNOWN	511749	NM_001046098		ENSBTAG00000009737
7	2783355	2788347	4993	Loss	2,17	2
7	13245999	13272468	26470	Gain	7,15	2
7	22202097	22212534	10438	Loss	10,15,19,13,2,16	6
7	25364751	25369999	5249	Loss	2,11,6,10,13,15,9,17	8
7	28685903	28696398	10496	Loss	6,12	2
7	39798437	39822450	24014	Loss	20,13,15,18,11,1	6
7	40661999	40779971	117973	Loss	19,2,14,9	4
7	40721105	40722046		IPI00710793.3	protein_coding	KNOWN	508760			ENSBTAG00000030727
7	40743941	40746455		IPI00912360.1	protein_coding	KNOWN	513715			ENSBTAG00000030726
7	40773848	40775370		IPI00691977.3	protein_coding	KNOWN				ENSBTAG00000007557
7	40872948	40893999	21052	Loss	20,18,19,4,13	5
7	40875965	40877095		IPI00826160.2	protein_coding	KNOWN	787932			ENSBTAG00000030729
7	49784944	49797429	12486	Loss	10,19,11,20,5,17	6
7	62279786	62283552	3767	Loss	6	1
7	63295602	63302773	7172	Loss	2,1,13,11	4
7	63798056	63818000	19945	Loss	14,5,20	3
7	65680403	65688631	8229	Gain	5,16,11,13,15,2,8	7
7	68041999	68074419	32421	Loss	18	1
7	68052441	68063124	hepatitis A virus cellular receptor 1 N-terminal domain containing protein [Source:RefSeq peptide;Acc:NP_001039988]	NP_001039988.1	protein_coding	KNOWN	613999	NM_001046523		ENSBTAG00000030297
7	68107133	68141999	34867	Loss	18	1
7	76934000	77350857	416858	Gain	6,7	2
7	76986760	76987794			pseudogene	NOVEL				ENSBTAG00000031320
7	79283937	79300639	16703	Loss	10,19	2
7	81125999	81177999	52001	Loss	7,5	2
7	104959580	104971497	11918	Loss	2,16,17	3
8	7874836	7943275	myotubularin related protein 9 [Source:RefSeq peptide;Acc:NP_001094657]	NP_001094657.1	protein_coding	KNOWN	539174	NM_001101187		ENSBTAG00000003726
8	7924331	7939414	15084	Gain	5,19,20,1,13,18	6
8	12717899	12782899	65001	Gain	19,16,18,17,13,15,1,10	8
8	13243543	13315122	71580	Loss	14,10,20,1,4,7	6
8	24481750	24698700	216951	Loss	16,18,7,15	4
8	24490616	24491177			pseudogene	NOVEL	618946			ENSBTAG00000033710
8	24504810	24505494		IPI00838040.1	protein_coding	KNOWN				ENSBTAG00000033708
8	51265382	51268398	3017	Gain	2,14,6	3
8	62680794	62947428	266635	Loss	15,4,1,19,8,13,2	7
8	62685669	62687133		IPI00905840.1	protein_coding	KNOWN	529284			ENSBTAG00000039039
8	62696059	62696997		IPI00823615.2	protein_coding	KNOWN	784954			ENSBTAG00000032666
8	62852034	62853413		IPI00907715.1	protein_coding	KNOWN	506202			ENSBTAG00000039790
8	62868678	62870414		IPI00903893.1	protein_coding	KNOWN	784434			ENSBTAG00000037873
8	62888969	62889922		IPI00710797.3	protein_coding	KNOWN	618828			ENSBTAG00000032667
8	62903224	62905027		IPI00905302.1	protein_coding	KNOWN	784108			ENSBTAG00000032668
8	62920993	62921955		IPI00734002.2	protein_coding	KNOWN	618717			ENSBTAG00000026123
8	62930300	62931238		IPI00716375.4	protein_coding	KNOWN	615852			ENSBTAG00000032669
8	68339458	68345191	5734	Gain	17,4,14	3
8	71747374	71762134	14761	Loss	20,10,13,15	4
8	107565192	107573375	8184	Loss	19	1
8	108811299	108898862	87564	Loss	1,5,18,15	4
8	108877455	108881334	Alpha-1-acid glycoprotein Precursor (Orosomucoid)(OMD) [Source:UniProtKB/Swiss-Prot;Acc:Q3SZR3]	A1AG_BOVIN	protein_coding	KNOWN	497200	NM_001040502		ENSBTAG00000017294
9	7150942	7154349	3408	Loss	7,14,5,16	4
9	13148710	13152386	3677	Loss	18	1
9	57625999	57636155	10157	Loss	18	1
9	65925999	65993999	68001	Gain	8,15	2
9	70588882	70604740	15859	Gain	15,16,19,1,17,20	6
9	96633999	96645999	12001	Loss	7,16,20,19,10	5
9	98281070	98325999	44930	Gain	6,12	2
9	101127479	101281111	153633	Loss	18	1
10	4581374	4586095	4722	Loss	20,19,18	3
10	13050001	13056364	6364	Loss	11,7,1	3
10	16933749	16940399	6651	Loss	7,11,1	3
10	23546535	23725999	179465	Loss	17,4	2
10	23564325	23564855			protein_coding	NOVEL				ENSBTAG00000027170
10	23652756	23656177		IPI00908000.1	protein_coding	KNOWN				ENSBTAG00000035526
10	23662599	23663081		IPI00717848.5	protein_coding	KNOWN				ENSBTAG00000005941
10	23709903	23710421		IPI00841278.2	protein_coding	KNOWN				ENSBTAG00000035529
10	23714339	23714984	LOC785621 protein Fragment [Source:UniProtKB/TrEMBL;Acc:A6QL71]	A6QL71_BOVIN	protein_coding	KNOWN				ENSBTAG00000035530
10	29371202	29374297	3096	Loss	12.6	2
10	35963086	35965884	2799	Loss	10,2,8,15,17	5
10	38743725	38747312	3588	Loss	2,11,5	3
10	41464349	41481000	16652	Loss	5,11,19,4,12,7	6
10	80769999	80797694	27696	Gain	5	1
10	89419289	89435721	16433	Loss	19,18,11,16	4
10	92166447	92174626	8180	Loss	17,1	2
10	95135645	95139994	4350	Gain	13,7,11,16,15,19,17,5,10	9
10	96158651	96161096	2446	Loss	14,19	2
10	98884207	98896250	12044	Gain	19	1
11	481492	489999	8508	Loss	16,18,11	3
11	37800794	37829999	29206	Loss	13,5,11,18,3	5
11	41551046	41603422	52377	Gain	20,7,2,19,5,17	6
11	51545903	51549606	3704	Loss	2	1
11	54533999	54540267	6269	Loss	11	1
11	59805647	59837299	31653	Gain	4,19,11,5	4
11	96621999	96669999	48001	Gain	8	1
11	96654368	96667218		IPI00904330.1	protein_coding	KNOWN	514546			ENSBTAG00000038726
11	96912242	96927765	15524	Gain	13,11,15,5	4
11	96918544	96919582			pseudogene	NOVEL				ENSBTAG00000038822
12	2413819	2418450	4632	Loss	5,11,4	3
12	22372830	22440085	67256	Loss	12	1
12	22749652	22756549	6898	Loss	6	1
12	39787775	39794300	6526	Loss	13	1
12	41520699	41546871	26173	Loss	10,17	2
12	41933143	41935871	2729	Loss	19	1
12	44853750	44875963	22214	Loss	20	1
12	46252711	46265275	12565	Loss	17,13,19	3
12	55477572	55484743	7172	Loss	9,18,7,1,11,19,14,4	8
12	65888473	65934045	45573	Loss	3,10,15,11	4
12	69068505	69228899	160395	Gain	4,13,20,19	4
12	69439499	69491499	52001	Loss	1,15	2
12	73511471	73517653	6183	Gain	4,11,13,14,5	5
12	78035294	78043001	7708	Loss	20,19,13,14,1,10	6
13	12957999	12976090	18092	Loss	12	1
13	13915455	13930036	14582	Gain	18	1
13	54017999	54073001	55003	Loss	8	1
13	54345999	56377341	2031343	Loss	16	1
13	54368163	54427537		IPI00692322.3	protein_coding	KNOWN				ENSBTAG00000006352
13	63364584	63404690	40107	Gain	17,19,4	3
13	63393353	63403898	Short palate, lung and nasal epithelium carcinoma-associated protein 2A Precursor (Common salivary protein form a)(BSP30a) [Source:UniProtKB/Swiss-Prot;Acc:P79124]	SPL2A_BOVIN	protein_coding	KNOWN	286882	NM_174803		ENSBTAG00000009144
13	78028787	78039322	10536	Loss	10	1
14	3053999	3067354	13356	Gain	20,14	2
14	6883486	6894014	10529	Loss	7	1
14	15237348	15241600	4253	Loss	19,18,1	3
14	39767800	39777481	9682	Loss	8,20,11	3
14	44767223	44813120	45898	Gain	7,10,17,19,18,20	6
14	49513769	49539947	26179	Loss	7,2	2
14	75680140	75885954	205815	Loss	13,10,16,19,5,15	6
15	2127353	2130202	2850	Loss	6	1
15	6506000	6646955	140956	Gain	6,4,14,10,7	5
15	13952657	13960289	7633	Loss	19	1
15	15807201	16142000	334800	Loss	13,20,19	3
15	29875067	29881308	6242	Gain	16,12,2	3
15	38941999	38998000	56002	Loss	13,17,1	3
15	40054634	40090000	35367	Loss	20,19	2
15	46317999	46465999	148001	Loss	2,20,19,8	4
15	46324215	46326162		IPI00906271.1	protein_coding	KNOWN	616261			ENSBTAG00000020952
15	46343214	46343889			pseudogene	NOVEL				ENSBTAG00000032268
15	46375135	46376377		IPI00907282.1	protein_coding	KNOWN	618803			ENSBTAG00000027870
15	46385211	46388257		IPI00905294.1	protein_coding	KNOWN	513250			ENSBTAG00000037535
15	46394835	46396253			protein_coding	NOVEL	788304			ENSBTAG00000040480
15	46412020	46415212			pseudogene	NOVEL				ENSBTAG00000039771
15	46425851	46426894		IPI00694270.5	protein_coding	KNOWN	507428			ENSBTAG00000027949
15	46437413	46437519		U6	snRNA	NOVEL				ENSBTAG00000043009
15	46453327	46454283		IPI00698231.4	protein_coding	KNOWN	523394			ENSBTAG00000036328
15	46734000	46901999	168000	Gain	6	1
15	46823162	46825468		IPI00906397.1	protein_coding	KNOWN	504568			ENSBTAG00000009044
15	46831742	46835902		IPI00907788.1	protein_coding	KNOWN	787779			ENSBTAG00000027430
15	46857610	46858644		IPI00826489.2	protein_coding	KNOWN	787810			ENSBTAG00000032262
15	46887388	46887699		IPI00691199.1	protein_coding	KNOWN	525863			ENSBTAG00000032259
15	46889964	46891155		IPI00697602.3	protein_coding	KNOWN	787830			ENSBTAG00000032255
15	48082000	48469999	388000	Loss	19,5,7,2,4,10	6
15	48091392	48092350			pseudogene	NOVEL	782875			ENSBTAG00000040139
15	48157431	48158960		IPI00906150.1	protein_coding	KNOWN	785207			ENSBTAG00000024759
15	48173669	48174923		IPI00905597.1	protein_coding	KNOWN				ENSBTAG00000038405
15	48189889	48191968		IPI00907724.1	protein_coding	KNOWN	511823			ENSBTAG00000038161
15	48202838	48203814			pseudogene	NOVEL				ENSBTAG00000040251
15	48208307	48209257		IPI00823508.1	protein_coding	KNOWN	785311			ENSBTAG00000040408
15	48225149	48228272		IPI00904582.1	protein_coding	KNOWN	616558			ENSBTAG00000038846
15	48248474	48250461		IPI00905807.1	protein_coding	KNOWN				ENSBTAG00000038535
15	48264399	48265973		IPI00903698.1	protein_coding	KNOWN				ENSBTAG00000039654
15	48269742	48271206		IPI00905023.1	protein_coding	KNOWN	782692			ENSBTAG00000040365
15	48281906	48283039		IPI00904871.1	protein_coding	KNOWN				ENSBTAG00000038892
15	48305712	48306503		IPI00906562.1	protein_coding	KNOWN				ENSBTAG00000039583
15	48315453	48316387			pseudogene	NOVEL				ENSBTAG00000038468
15	48324794	48329461		IPI00905219.1	protein_coding	KNOWN	785646			ENSBTAG00000039280
15	48340039	48342332		IPI00904637.1	protein_coding	KNOWN	784566			ENSBTAG00000035006
15	48357926	48358876		IPI00913622.1	protein_coding	KNOWN	784539			ENSBTAG00000035008
15	48381539	48382776		IPI00702803.3	protein_coding	KNOWN	784376			ENSBTAG00000023063
15	48436827	48438631		IPI00824601.1	protein_coding	KNOWN	783934			ENSBTAG00000017049
15	49564154	49687277	123124	Loss	8,17,1,15,20,4,19	7
15	49591837	49593227		IPI00904556.1	protein_coding	KNOWN	512736			ENSBTAG00000040110
15	49628280	49629297		IPI00907947.1	protein_coding	KNOWN				ENSBTAG00000039185
15	49648034	49649496		IPI00903666.1	protein_coding	KNOWN				ENSBTAG00000037653
15	49653569	49654545			pseudogene	NOVEL				ENSBTAG00000039579
15	50901999	51025999	124001	Gain	14,17,5,13,2,4,6,7	8
15	50931598	50933624		IPI00906550.2	protein_coding	KNOWN				ENSBTAG00000027674
15	50972634	50976415	ADP-ribosyltransferase 5 [Source:RefSeq peptide;Acc:NP_001069983]	NP_001069983.1	protein_coding	KNOWN	618664	NM_001076515		ENSBTAG00000023648
15	50989991	50992913	ADP-ribosyltransferase 5 [Source:RefSeq peptide;Acc:NP_001098434]	NP_001098434.1	protein_coding	KNOWN	407148	NM_001104964		ENSBTAG00000037826
15	51008690	51011950		IPI00709381.3	protein_coding	KNOWN				ENSBTAG00000026796
15	51265561	51279310	13750	Loss	18	1
15	56601999	56613999	12001	Loss	7,5,10,2,16,11,19	7
15	78761999	78806000	44002	Loss	2,4	2
15	78773509	78774841		IPI00906559.1	protein_coding	KNOWN				ENSBTAG00000035489
15	78779924	78780028		U6	snRNA	NOVEL				ENSBTAG00000043042
15	78793668	78795739		IPI00904899.1	protein_coding	KNOWN	531097			ENSBTAG00000037911
15	79629777	80202411	572635	Loss	12,5,20,18	4
15	79634080	79634985		IPI00904733.1	protein_coding	KNOWN				ENSBTAG00000035040
15	79691051	79691965		IPI00688549.6	protein_coding	KNOWN	790274			ENSBTAG00000035031
15	79697872	79698885		IPI00688838.3	protein_coding	KNOWN	513114			ENSBTAG00000035029
15	79752978	79753925			pseudogene	NOVEL				ENSBTAG00000035024
15	79767952	79769749		IPI00905434.1	protein_coding	KNOWN				ENSBTAG00000038479
15	79791494	79793604		IPI00905121.1	protein_coding	KNOWN	508286			ENSBTAG00000022858
15	79832272	79832979			protein_coding	NOVEL				ENSBTAG00000035059
15	79844543	79845184			protein_coding	NOVEL				ENSBTAG00000035984
15	79862364	79863588		IPI00906810.1	protein_coding	KNOWN	513114			ENSBTAG00000035985
15	79869484	79870398		IPI00842667.1	protein_coding	KNOWN				ENSBTAG00000035986
15	79928747	79929682		IPI00717270.3	protein_coding	KNOWN	785944			ENSBTAG00000035988
15	79942005	79943401		IPI00907165.1	protein_coding	KNOWN	785914			ENSBTAG00000011949
15	79997596	79998526			pseudogene	NOVEL				ENSBTAG00000040463
15	80012633	80014182		IPI00904568.1	protein_coding	KNOWN	506891			ENSBTAG00000035989
15	80034269	80036124		IPI00709688.3	protein_coding	KNOWN				ENSBTAG00000014513
15	80055521	80057954		IPI00904862.1	protein_coding	KNOWN	785753			ENSBTAG00000038049
15	80065905	80066842			pseudogene	NOVEL				ENSBTAG00000039348
15	80090278	80091575		IPI00907592.1	protein_coding	KNOWN	519317			ENSBTAG00000035990
15	80150337	80151721		IPI00907096.1	protein_coding	KNOWN	785470			ENSBTAG00000024423
15	80177990	80179682		IPI00906395.1	protein_coding	KNOWN	785406			ENSBTAG00000023310
15	80393781	80402099	8319	Loss	15,6,18,11	4
15	83579439	83597999	18561	Gain	1,5	2
15	83595084	83596538		IPI00723884.4	protein_coding	KNOWN	530068			ENSBTAG00000002071
16	3921999	4061999	140001	Gain	2,13,8,15	4
16	3931737	3933492		IPI00839432.2	protein_coding	KNOWN				ENSBTAG00000037950
16	3942749	3976285		IPI00906889.1	protein_coding	KNOWN				ENSBTAG00000040409
16	5113999	5562780	448782	Loss	12	1
16	20191082	20194588	3507	Loss	11	1
16	53427749	53432185	4437	Loss	13,19,11,10,2	5
17	1307051	1311338	4288	Loss	11	1
17	3276846	3283500	6655	Gain	2,8,10,14,5,17	6
17	5237592	5242894	5303	Loss	18	1
17	41456594	41466701	10108	Loss	7,11,13,20,15,9	6
17	48084645	48093999	9355	Gain	17,15,14,17	4
17	49957193	49968394	11202	Loss	18	1
17	74299700	74372444	72745	Gain	19,20,8,13	4
17	74306720	74315183	suppressor of hairy wing homolog 2 [Source:RefSeq peptide;Acc:NP_001071403]	NP_001071403.1	protein_coding	KNOWN	517697	NM_001077935		ENSBTAG00000001005
17	74338588	74341337		IPI00838156.2	protein_coding	KNOWN				ENSBTAG00000033890
17	75099098	75216600	117503	Gain	15,7,4,15,17	5
17	75126002	75144676	Similar to solute carrier family 5 (Sodium/glucose cotransporter), member 1 [Source:UniProtKB/TrEMBL;Acc:Q2KJ00]	Q2KJ00_BOVIN	protein_coding	KNOWN				ENSBTAG00000023007
18	8693124	8697941	4818	Loss	6,12	2
18	8936151	8946596	10446	Loss	17	1
18	11585267	11732499	147233	Gain	11,5	2
18	11602779	11620350	Methenyltetrahydrofolate synthetase domain-containing protein [Source:UniProtKB/Swiss-Prot;Acc:Q2KI24]	MTHSD_BOVIN	protein_coding	KNOWN	509897	NM_001046042		ENSBTAG00000012446
18	11627837	11629348		FOXC2	protein_coding	KNOWN	507300			ENSBTAG00000012465
18	11638867	11639199		IPI00905194.1	protein_coding	KNOWN				ENSBTAG00000038144
18	11639290	11639802		IPI00710921.1	protein_coding	KNOWN	538955			ENSBTAG00000040605
18	12582699	12663557	80859	Loss	17,16,2	3
18	12611932	12634338		IPI00712473.2	protein_coding	KNOWN	515359			ENSBTAG00000010151
18	14957820	14969280	11461	Loss	2,20,10	3
18	50335717	50368499	32783	Loss	7	1
18	51143299	51171900	28602	Loss	19,4,16	3
18	57130111	57267654	137544	Loss	20,19,4,13,15,11	6
18	57158746	57180014			protein_coding	NOVEL				ENSBTAG00000037710
18	57247410	57250860		LOC618240	protein_coding	KNOWN	618240			ENSBTAG00000039849
18	61518601	61570402	51802	Loss	5,1,13,2,18	5
18	61556066	61562415		IPI00695554.2	protein_coding	KNOWN	525820			ENSBTAG00000015987
18	61579699	61879654	299956	Gain	17,2,13,8,1,4,5	7
18	61862755	61865267		IPI00904716.1	protein_coding	KNOWN	789408			ENSBTAG00000030416
18	63420096	63505915	85820	Loss	18,3,13,2	4
18	63452027	63454300		IPI00907968.1	protein_coding	KNOWN	790053			ENSBTAG00000030360
18	63478159	63479287		IPI00711383.4	protein_coding	KNOWN	790048			ENSBTAG00000038890
18	63486209	63487600		IPI00702927.3	protein_coding	KNOWN				ENSBTAG00000003182
18	65897855	65908700	10846	Loss	2,15	2
19	627899	635699	7801	Loss	19	1
19	1478099	1505030	26932	Loss	18,12,20,19	4
19	5976461	5983184	6724	Loss	4	1
19	13745253	13755300	10048	Gain	13,2,8,15	4
19	14888154	14891100	2947	Gain	11,20,13,14	4
19	19484285	19489953	5669	Gain	13,19,11,20,2	5
19	42622825	42629521	6697	Gain	2,14,11	3
19	44678613	44733430	54818	Gain	20,4,5,11,14,2	6
19	44729414	44729604		U2	snRNA	NOVEL				ENSBTAG00000040600
19	58472140	58488994	16855	Loss	19	1
19	58563700	58634355	70656	Gain	15,19,13,3,9,17,18	7
19	58566184	58570139			protein_coding	NOVEL				ENSBTAG00000024901
19	58598516	58602061		IPI00692306.2	protein_coding	KNOWN				ENSBTAG00000008328
19	58605321	58609445		IPI00843644.2	protein_coding	KNOWN				ENSBTAG00000003003
19	58618980	58626957		IPI00906728.1	protein_coding	KNOWN	614141			ENSBTAG00000039501
20	13119389	13121104	1716	Loss	14,8	2
20	14563066	14564829	1764	Loss	14	1
20	31619357	31622873	3517	Loss	2,10,19,4	4
20	42049178	42066488	17311	Loss	6,4,15,7	4
20	60162815	60173849	11035	Loss	5,17,6,2	4
21	19299932	19372337	72406	Loss	20,19,13,3,1	5
21	44803758	44806595	2838	Loss	18,19,10	3
21	52058342	52066341	8000	Loss	16,15,5,4	4
21	52058775	52063594		IPI00843043.2	protein_coding	KNOWN				ENSBTAG00000022548
21	59479408	59482912	3505	Loss	4,15	2
21	61100759	61114299	13541	Loss	2,10,1	3
21	62902162	62908945	6784	Loss	19,17,14	3
22	20761329	20811197	49869	Loss	11	1
22	22928582	22934652	6071	Loss	11,15	2
22	25972393	26060071	87679	Loss	2	1
22	26001803	26002544			pseudogene	NOVEL				ENSBTAG00000006727
22	27025999	27037978	11980	Gain	19,7,18	3
22	33910452	33914803	4352	Gain	18,16,19,11	4
22	42090042	42097415	7374	Loss	7	1
22	42629999	42659163	29165	Gain	16,15	2
22	52805999	52925155	119157	Loss	16,13,19,15,7	5
22	52806997	52808945	Cathelicidin-7 Precursor (Antibacterial peptide BMAP-34) [Source:UniProtKB/Swiss-Prot;Acc:P56425]	CTHL7_BOVIN	protein_coding	KNOWN	317650	NM_174831		ENSBTAG00000003022
22	52811830	52821308	Cathelicidin-1 Precursor (Cyclic dodecapeptide)(Bactenecin-1)(Bac1) [Source:UniProtKB/Swiss-Prot;Acc:P22226]	CTHL1_BOVIN	protein_coding	KNOWN	282164	NM_174825		ENSBTAG00000013356
22	52826416	52827796	Cathelicidin-4 Precursor (Indolicidin) [Source:UniProtKB/Swiss-Prot;Acc:P33046]	CTHL4_BOVIN	protein_coding	KNOWN	282166	NM_174827		ENSBTAG00000020072
22	52834263	52835430		IPI00699762.4	protein_coding	KNOWN	524080			ENSBTAG00000016153
22	52849368	52851550	Cathelicidin-3 Precursor (Bactenecin-7)(Bac7)(PR-59) [Source:UniProtKB/Swiss-Prot;Acc:P19661]	CTHL3_BOVIN	protein_coding	KNOWN	281037	NM_174001		ENSBTAG00000031599
22	52861597	52862737		IPI00906673.1	protein_coding	KNOWN				ENSBTAG00000039879
22	52871550	52873055	Cathelicidin-2 Precursor (Bactenecin-5)(Bac5)(PR-42) [Source:UniProtKB/Swiss-Prot;Acc:P19660]	CTHL2_BOVIN	protein_coding	KNOWN	282165	NM_174826		ENSBTAG00000024852
22	52884482	52885554		IPI00733705.2	protein_coding	KNOWN	515991			ENSBTAG00000031594
22	52887732	52888813		IPI00839039.2	protein_coding	KNOWN	100141058			ENSBTAG00000031593
22	52898483	52899424			protein_coding	NOVEL				ENSBTAG00000020077
22	52905653	52907607	Cathelicidin-5 Precursor (Antibacterial peptide BMAP-28)(Myeloid antibacterial peptide 28) [Source:UniProtKB/Swiss-Prot;Acc:P54229]	CTHL5_BOVIN	protein_coding	KNOWN	282167	NM_174510		ENSBTAG00000020076
23	26468805	26737999	269195	Gain	19,7,18,11	4
23	26482316	26490101	butyrophilin, subfamily 3, member A3 [Source:RefSeq peptide;Acc:NP_001029379]	NP_001029379.1	protein_coding	KNOWN	504295	NM_001034207		ENSBTAG00000032570
23	26495419	26504158	butyrophilin family member [Source:RefSeq peptide;Acc:NP_001075192]	NP_001075192.1	protein_coding	KNOWN	525599	NM_001081723		ENSBTAG00000012122
23	26506869	26520214	butyrophilin-like 2 [Source:RefSeq peptide;Acc:NP_001095821]	NP_001095821.1	protein_coding	KNOWN	505077			ENSBTAG00000032568
23	26607935	26609272		IPI00840478.2	protein_coding	KNOWN				ENSBTAG00000026163
23	27749656	27898455	148800	Loss	18,5,20,7,14	5
23	27759363	27761207			protein_coding	NOVEL				ENSBTAG00000022131
23	27769851	27774316	BOLA protein Fragment [Source:UniProtKB/TrEMBL;Acc:A6QPT2]	A6QPT2_BOVIN	protein_coding	KNOWN				ENSBTAG00000022590
23	27813683	27820505	MHC class I-related protein Fragment [Source:UniProtKB/TrEMBL;Acc:B2MWQ2]	B2MWQ2_BOVIN	protein_coding	KNOWN				ENSBTAG00000010166
23	27834267	27834799			protein_coding	NOVEL				ENSBTAG00000032564
23	27843688	27873406	Non-classical MHC class I antigen Precursor; Fragment [Source:UniProtKB/TrEMBL;Acc:Q3YFG2]	Q3YFG2_BOVIN	protein_coding	KNOWN	507917			ENSBTAG00000012208
23	27880428	27882915	MHC class I-related protein Fragment [Source:UniProtKB/TrEMBL;Acc:B2MWQ1]	B2MWQ1_BOVIN	protein_coding	KNOWN	533051			ENSBTAG00000005185
23	28552304	28637042	84739	Loss	19,5,14,20,1	5
23	28598865	28602531	MHC Class I JSP.1 [Source:RefSeq peptide;Acc:NP_001035588]	NP_001035588.1	protein_coding	KNOWN	407173	NM_001040498		ENSBTAG00000020116
23	28613273	28622417	PREDICTED: Bos taurus misc_RNA (LOC526288), miscRNA. [Source:RefSeq DNA;Acc:XR_028709]	XR_028709.2	protein_coding	KNOWN	526288	XR_028709		ENSBTAG00000037421
23	28931875	29003041	71167	Loss	19,14,10,11,9,2,13	7
23	28964699	28965800		IPI00826745.2	protein_coding	KNOWN	786987			ENSBTAG00000031825
23	28979405	28980756		IPI00712160.5	protein_coding	KNOWN				ENSBTAG00000024754
23	29973999	30017999	44001	Gain	11,10,15,2,16,19	6
24	19465999	19481533	15535	Gain	20,19,13,7,5,15	6
24	64469999	64731844	261846	Loss	4,2,13,19,7,15,5,11	8
24	64477555	64487628		IPI00707757.2	protein_coding	KNOWN	531051			ENSBTAG00000035182
24	64494162	64500613		LOC787201	protein_coding	KNOWN	511695			ENSBTAG00000037608
24	64513243	64518991		IPI00829537.3	protein_coding	KNOWN				ENSBTAG00000007978
24	64530530	64537587		IPI00908254.1	protein_coding	KNOWN				ENSBTAG00000040115
24	64745901	64750138	4238	Gain	2,8,5	3
25	651450	666147	14698	Loss	2	1
25	651605	652762		IPI00912614.1	protein_coding	KNOWN	100138582			ENSBTAG00000034024
25	18116029	18121755	5727	Loss	16,15,1,2,8	5
25	28825999	29061999	236001	Gain	14,5,2,7	4
25	28831877	28835389		IPI00715351.4	protein_coding	KNOWN	514803			ENSBTAG00000017697
25	28849079	28853125		IPI00824387.2	protein_coding	KNOWN	521318			ENSBTAG00000031537
25	28892006	28912141		IPI00907092.2	protein_coding	KNOWN				ENSBTAG00000040555
25	28914324	28918508		IPI00708351.1	protein_coding	KNOWN	515971			ENSBTAG00000002344
25	28922937	28944834		IPI00688660.3	protein_coding	KNOWN	782887			ENSBTAG00000002345
25	28945976	28949455	hydroxy-delta-5-steroid dehydrogenase, 3 beta- and steroid delta-isomerase 7 [Source:RefSeq peptide;Acc:NP_001029868]	NP_001029868.1	protein_coding	KNOWN	540229	NM_001034696		ENSBTAG00000002346
25	28949655	28960377	Syntaxin-1B (Syntaxin-1B2)(Synaptocanalin I) [Source:UniProtKB/Swiss-Prot;Acc:P61267]	STX1B_BOVIN	protein_coding	KNOWN	282377	NM_174618		ENSBTAG00000002349
25	28983004	28989027	Syntaxin-4 [Source:UniProtKB/Swiss-Prot;Acc:Q3SWZ3]	STX4_BOVIN	protein_coding	KNOWN	508675	NM_001035064		ENSBTAG00000007523
25	29001718	29010753	Zinc finger protein 668 [Source:UniProtKB/Swiss-Prot;Acc:Q2TA17]	ZN668_BOVIN	protein_coding	KNOWN	767831	NM_001076953		ENSBTAG00000006650
25	29013333	29017166	Zinc finger protein 646 [Source:UniProtKB/Swiss-Prot;Acc:O15015]	ZNF646	protein_coding	KNOWN_BY_PROJECTION				ENSBTAG00000016687
25	29020456	29025478		IPI00730258.1	protein_coding	KNOWN	511877			ENSBTAG00000031551
25	29027470	29029708	Vitamin K epoxide reductase complex subunit 1 (EC 1.1.4.1)(Vitamin K1 2,3-epoxide reductase subunit 1) [Source:UniProtKB/Swiss-Prot;Acc:Q6B4J2]	VKOR1_BOVIN	protein_coding	KNOWN	445422	NM_001003903		ENSBTAG00000000405
25	29038769	29042975	[3-methyl-2-oxobutanoate dehydrogenase [lipoamide]] kinase, mitochondrial Precursor (EC 2.7.11.4)(Branched-chain alpha-ketoacid dehydrogenase kinase)(BCKD-kinase)(BCKDHKIN) [Source:UniProtKB/Swiss-Prot;Acc:Q2KJG8]	BCKD_BOVIN	protein_coding	KNOWN	505005	NM_001045906		ENSBTAG00000010524
25	29045464	29055162	MYST histone acetyltransferase 1 [Source:RefSeq peptide;Acc:NP_001098953]	NP_001098953.1	protein_coding	KNOWN	100125883	NM_001105483		ENSBTAG00000010511
25	29055219	29059549	prostasin [Source:RefSeq peptide;Acc:NP_001070399]	NP_001070399.1	protein_coding	KNOWN	613506	NM_001076931		ENSBTAG00000016973
26	12514000	12534000	20001	Loss	8,10,19	3
26	28457956	28557046	99091	Loss	12	1
26	43019765	43045248	25484	Gain	12,6,9	3
27	4541476	4552537	11062	Loss	14	1
27	5267449	5272348	4900	Loss	13,20,4,18,19,2	6
27	7141999	7368143	226145	Loss	10,7,9,15,16	5
27	7280220	7288220		IPI00827304.2	protein_coding	KNOWN	782174			ENSBTAG00000035187
27	7325751	7327671	Beta-defensin C7 Precursor; Fragment (BBD(C7)) [Source:UniProtKB/Swiss-Prot;Acc:O18815]	DFBC7_BOVIN	protein_coding	KNOWN				ENSBTAG00000035185
27	7367729	7367863	Beta-defensin 403 Fragment [Source:UniProtKB/TrEMBL;Acc:Q5W5I0]	Q5W5I0_BOVIN	protein_coding	KNOWN				ENSBTAG00000017217
27	7529999	7696551	166553	Gain	14,5,13	3
27	7554152	7609602	Enteric beta-defensin Precursor [Source:UniProtKB/Swiss-Prot;Acc:O02775]	DEFB5_BOVIN	protein_coding	KNOWN	281743	NM_175703		ENSBTAG00000033545
27	7595027	7597664			protein_coding	NOVEL				ENSBTAG00000037954
27	18412900	18490562	77663	Loss	12	1
27	20986303	20993054	6752	Gain	20,19,13,15	4
27	22429999	22436802	6804	Loss	6,12	2
27	41403336	41417999	14664	Gain	12,10,2,4,9,10,7,11	8
27	42092252	42104200	11949	Loss	15,19	2
27	42788071	42791071	3001	Gain	5,10,11	3
28	11003198	11008690	5493	Loss	5	1
28	18197001	18200052	3052	Gain	12	1
28	21747995	21771099	23105	Loss	7,10,18,15	4
28	25634350	25647133	12784	Gain	13	1
28	36839583	36846300	6718	Loss	6	1
28	37189099	37208008	18910	Loss	15	1
28	37692702	37694452	1751	Gain	6	1
28	43838398	43840663	2266	Gain	16,5,8,11,19,20,12,15	8
28	45023502	45037250	13749	Loss	10,13,20,19	4
28	45714499	45725301	10803	Gain	20,10	2
29	2093098	2127323	34226	Gain	18,12	2
29	8047871	8062747	14877	Loss	20,14,10,1	4
29	23413768	23420436	6669	Loss	4,13,20,10,8	5
29	28440099	28614326	174228	Gain	5,13,3,19,17	5
29	28440716	28442368		IPI00907012.1	protein_coding	KNOWN	781277			ENSBTAG00000033503
29	28451864	28452790		IPI00698246.4	protein_coding	KNOWN	509323			ENSBTAG00000033505
29	43452499	43483586	31088	Gain	19	1
M	86	16252	16167	Loss	13,4,15,5,14,1,20,18,19	9
MT	364	430			Mt_tRNA	NOVEL				ENSBTAG00000043548
MT	365	708		SSU_rRNA_5	rRNA	NOVEL				ENSBTAG00000043842
MT	431	1385			Mt_rRNA	NOVEL				ENSBTAG00000043567
MT	1386	1452			Mt_tRNA	NOVEL				ENSBTAG00000043562
MT	1453	3023			Mt_rRNA	NOVEL				ENSBTAG00000043570
MT	3024	3098			Mt_tRNA	NOVEL				ENSBTAG00000043555
MT	3101	4056	NADH-ubiquinone oxidoreductase chain 1 (EC 1.6.5.3)(NADH dehydrogenase subunit 1) [Source:UniProtKB/Swiss-Prot;Acc:P03887]	NU1M_BOVIN	protein_coding	KNOWN	3283877			ENSBTAG00000043558
MT	4057	4125			Mt_tRNA	NOVEL				ENSBTAG00000043575
MT	4123	4194			Mt_tRNA	NOVEL				ENSBTAG00000043565
MT	4197	4265			Mt_tRNA	NOVEL				ENSBTAG00000043549
MT	4266	5307	NADH-ubiquinone oxidoreductase chain 2 (EC 1.6.5.3)(NADH dehydrogenase subunit 2) [Source:UniProtKB/Swiss-Prot;Acc:P03892]	NU2M_BOVIN	protein_coding	KNOWN	3283878			ENSBTAG00000043571
MT	5308	5374			Mt_tRNA	NOVEL				ENSBTAG00000043579
MT	5376	5444			Mt_tRNA	NOVEL				ENSBTAG00000043547
MT	5446	5518			Mt_tRNA	NOVEL				ENSBTAG00000043573
MT	5551	5617			Mt_tRNA	NOVEL				ENSBTAG00000043557
MT	5618	5685			Mt_tRNA	NOVEL				ENSBTAG00000043580
MT	5687	7231	Cytochrome c oxidase subunit 1 (EC 1.9.3.1)(Cytochrome c oxidase polypeptide I) [Source:UniProtKB/Swiss-Prot;Acc:P00396]	COX1_BOVIN	protein_coding	KNOWN	3283879			ENSBTAG00000043561
MT	7229	7299			Mt_tRNA	NOVEL				ENSBTAG00000043545
MT	7304	7372			Mt_tRNA	NOVEL				ENSBTAG00000043574
MT	7374	8057	Cytochrome c oxidase subunit 2 (Cytochrome c oxidase polypeptide II) [Source:UniProtKB/Swiss-Prot;Acc:P68530]	COX2_BOVIN	protein_coding	KNOWN	3283880			ENSBTAG00000043556
MT	8061	8127			Mt_tRNA	NOVEL				ENSBTAG00000043576
MT	8129	8329	ATP synthase protein 8 (F-ATPase subunit 8)(A6L) [Source:UniProtKB/Swiss-Prot;Acc:P03929]	ATP8_BOVIN	protein_coding	KNOWN	3283881			ENSBTAG00000043564
MT	8290	8970	ATP synthase subunit a (F-ATPase protein 6) [Source:UniProtKB/Swiss-Prot;Acc:P00847]	ATP6_BOVIN	protein_coding	KNOWN	3283882			ENSBTAG00000043584
MT	8970	9750	Cytochrome c oxidase subunit 3 (Cytochrome c oxidase polypeptide III) [Source:UniProtKB/Swiss-Prot;Acc:P00415]	COX3_BOVIN	protein_coding	KNOWN	3283883			ENSBTAG00000043560
MT	9754	9822			Mt_tRNA	NOVEL				ENSBTAG00000043554
MT	9823	10168	NADH-ubiquinone oxidoreductase chain 3 (EC 1.6.5.3)(NADH dehydrogenase subunit 3) [Source:UniProtKB/Swiss-Prot;Acc:P03898]	NU3M_BOVIN	protein_coding	KNOWN	3283884			ENSBTAG00000043568
MT	10170	10238			Mt_tRNA	NOVEL				ENSBTAG00000043552
MT	10239	10535	NADH-ubiquinone oxidoreductase chain 4L (EC 1.6.5.3)(NADH dehydrogenase subunit 4L) [Source:UniProtKB/Swiss-Prot;Acc:P03902]	NU4LM_BOVIN	protein_coding	KNOWN	3283885			ENSBTAG00000043559
MT	10529	11906	NADH-ubiquinone oxidoreductase chain 4 (EC 1.6.5.3)(NADH dehydrogenase subunit 4) [Source:UniProtKB/Swiss-Prot;Acc:P03910]	NU4M_BOVIN	protein_coding	KNOWN	3283886			ENSBTAG00000043577
MT	11907	11976			Mt_tRNA	NOVEL				ENSBTAG00000043544
MT	11977	12036			Mt_tRNA	NOVEL				ENSBTAG00000043551
MT	12038	12108			Mt_tRNA	NOVEL				ENSBTAG00000043566
MT	12109	13929	NADH-ubiquinone oxidoreductase chain 5 (EC 1.6.5.3)(NADH dehydrogenase subunit 5) [Source:UniProtKB/Swiss-Prot;Acc:P03920]	NU5M_BOVIN	protein_coding	KNOWN	3283887			ENSBTAG00000043563
MT	13913	14440	NADH-ubiquinone oxidoreductase chain 6 (EC 1.6.5.3)(NADH dehydrogenase subunit 6) [Source:UniProtKB/Swiss-Prot;Acc:P03924]	NU6M_BOVIN	protein_coding	KNOWN	3283888			ENSBTAG00000043546
MT	14441	14509			Mt_tRNA	NOVEL				ENSBTAG00000043583
MT	14514	15653	Cytochrome b (Ubiquinol-cytochrome-c reductase complex cytochrome b subunit)(Cytochrome b-c1 complex subunit 3)(Complex III subunit 3)(Complex III subunit III) [Source:UniProtKB/Swiss-Prot;Acc:P00157]	CYB_BOVIN	protein_coding	KNOWN	3283889			ENSBTAG00000043550
MT	15658	15726			Mt_tRNA	NOVEL				ENSBTAG00000043572
MT	15726	15791			Mt_tRNA	NOVEL				ENSBTAG00000043582
U	44152390	44157600	5211	Loss	11,14	2
U	51390299	51499126	108828	Gain	17,19,4,14	4
U	51393145	51393650		IPI00697844.3	protein_coding	KNOWN				ENSBTAG00000036202
U	51421392	51422688		IPI00920928.1	protein_coding	KNOWN				ENSBTAG00000038516
U	51425183	51425885	TCRA protein [Source:UniProtKB/TrEMBL;Acc:Q3T019]	Q3T019_BOVIN	protein_coding	KNOWN				ENSBTAG00000039146
U	51440930	51441508		IPI00713099.2	protein_coding	KNOWN	787025			ENSBTAG00000039699
U	54168683	54260699	92017	Gain	15,5,16,13,18,11	6
U	54236336	54236737			protein_coding	NOVEL				ENSBTAG00000039868
U	56247099	56668989	421891	Loss	16,7,5	3
U	59528919	59535795	6877	Gain	2,15,17,8	4
U	65411418	65794299	382882	Loss	15,20	2
U	65434857	65435716		IPI00904321.1	protein_coding	KNOWN				ENSBTAG00000039136
U	65445671	65446227		IPI00913237.1	protein_coding	KNOWN				ENSBTAG00000035800
U	70103598	70108685	5088	Gain	17	1
U	74876099	75262354	386256	Gain	20,2,4,15,17,12,5,10,8	9
U	75507899	75793899	286001	Loss	18	1
U	75515349	75516145		IPI00840059.1	protein_coding	KNOWN				ENSBTAG00000002204
U	80002008	80273699	271692	Loss	18,11	2
U	80028419	80158682	ABCC4 protein Fragment [Source:UniProtKB/TrEMBL;Acc:A0JND8]	A0JND8_BOVIN	protein_coding	KNOWN	528412			ENSBTAG00000007744
U	80226673	80260232		IPI00843292.2	protein_coding	KNOWN				ENSBTAG00000032482
U	83778500	83913924	135425	Gain	13,14,17	3
U	83827542	83873626		IPI00686672.3	protein_coding	KNOWN				ENSBTAG00000026148
U	83886850	83887663		IPI00711170.3	protein_coding	KNOWN				ENSBTAG00000033061
U	92615588	93332483	716896	Loss	12,7,5,6	4
U	93109393	93112353		IPI00842900.1	protein_coding	KNOWN	785023			ENSBTAG00000009817
U	99963499	100206378	242880	Gain	4,12,11,20,15	5
U	106643300	106973618	330319	Gain	4,10	2
U	106658634	106677059	hypothetical protein LOC618701 [Source:RefSeq peptide;Acc:NP_001093193]	NP_001093193.1	protein_coding	KNOWN	618701	NM_001099723		ENSBTAG00000038038
U	106691106	106692365		IPI00842677.3	protein_coding	KNOWN	788278			ENSBTAG00000037720
U	106800732	106801745		IPI00906251.1	protein_coding	KNOWN				ENSBTAG00000037569
U	106850119	106866056		IPI00842701.2	protein_coding	KNOWN				ENSBTAG00000038445
U	106904946	106936204	melanoma antigen family B-like [Source:RefSeq peptide;Acc:NP_001073841]	NP_001073841.1	protein_coding	KNOWN	539215	NM_001080372		ENSBTAG00000034064
U	107364521	107708899	344379	Loss	16,5	2
U	130219699	130278181	58483	Gain	14	1
U	130235983	130237154		IPI00693517.2	protein_coding	KNOWN				ENSBTAG00000016653
U	130238213	130239831	hypothetical protein LOC526488 [Source:RefSeq peptide;Acc:NP_001069353]	NP_001069353.1	protein_coding	KNOWN	526488	NM_001075885		ENSBTAG00000036343
U	134581244	134659041	77798	Loss	14,11,8	3
U	136670653	136992699	322047	Gain	8,15,17,16,4,12	6
U	136711069	136713851		IPI00686577.3	protein_coding	KNOWN				ENSBTAG00000008308
U	136718431	136720357		IPI00906492.1	protein_coding	KNOWN				ENSBTAG00000015929
U	136776701	136776820		5S_rRNA	rRNA	NOVEL				ENSBTAG00000038150
U	142033086	142038020	4935	Loss	11	1
U	142714115	142909514	195400	Loss	13,11,17	3
U	149225699	149313735	88037	Loss	1,19	2
U	149227145	149229304		IPI00691253.5	protein_coding	KNOWN				ENSBTAG00000019547
U	149253070	149259164		IPI00903612.1	protein_coding	KNOWN				ENSBTAG00000038828
U	149265229	149302861	Putative uncharacterized protein Fragment [Source:UniProtKB/TrEMBL;Acc:A6QQ33]	A6QQ33_BOVIN	protein_coding	KNOWN				ENSBTAG00000039691
U	161341946	161406699	64754	Loss	17,13,1	3
U	161353312	161355963			protein_coding	NOVEL				ENSBTAG00000007238
U	161365883	161377498	ULBP13 [Source:UniProtKB/TrEMBL;Acc:Q09YM5]	Q09YM5_BOVIN	protein_coding	KNOWN				ENSBTAG00000022905
U	161381168	161381941	PREDICTED: Bos taurus misc_RNA (LOC786867), miscRNA. [Source:RefSeq DNA;Acc:XR_042616]	XR_042616.1	protein_coding	KNOWN	786867	XR_042616		ENSBTAG00000034623
U	161392827	161395583	ULBP15 [Source:UniProtKB/TrEMBL;Acc:Q09YM4]	Q09YM4_BOVIN	protein_coding	KNOWN	786883			ENSBTAG00000004485
U	163242299	163253290	10992	Loss	15,2,8,17,13	5
U	167339800	167410099	70300	Loss	17,18	2
U	167410064	167469579	59516	Gain	18	1
U	167419332	167419853		IPI00688972.2	protein_coding	KNOWN	616518			ENSBTAG00000039271
U	167430340	167430895		LOC786608	protein_coding	KNOWN	616529			ENSBTAG00000039558
U	167449620	167450180		IPI00837769.1	protein_coding	KNOWN	616518			ENSBTAG00000038984
U	167466431	167466979			protein_coding	NOVEL				ENSBTAG00000039945
U	168459494	168461289		IPI00695371.2	protein_coding	KNOWN				ENSBTAG00000039102
U	168491699	168557646	65948	Loss	17,4,5,15	4
U	168508929	168542455	proteoglycan 3 [Source:RefSeq peptide;Acc:NP_001091942]	NP_001091941.1	protein_coding	KNOWN	617374			ENSBTAG00000002007
U	168525299	168529294	hypothetical protein LOC781990 [Source:RefSeq peptide;Acc:NP_001077257]	NP_001077257.1	protein_coding	KNOWN	781990	NM_001083788		ENSBTAG00000040320
U	171715699	171772899	57201	Loss	11	1
U	171732215	171733173		IPI00716194.3	protein_coding	KNOWN				ENSBTAG00000035883
U	171752139	171752543	Olfactory receptor 5M3 (Olfactory receptor OR11-191) [Source:UniProtKB/Swiss-Prot;Acc:Q8NGP4]	OR5M3	protein_coding	KNOWN_BY_PROJECTION				ENSBTAG00000039182
U	177825699	177843899	18201	Loss	11	1
U	177838501	177842234		IPI00903955.1	protein_coding	KNOWN	511623			ENSBTAG00000040330
U	216196001	216219900	23900	Gain	8,16,17,2	4
U	219817600	219832256	14657	Gain	8,5,17	3
U	222213102	222233699	20598	Gain	18	1
U	222213866	222214436		IPI00905820.1	protein_coding	KNOWN				ENSBTAG00000040428
U	226658398	226674585	16188	Loss	18	1
U	226669678	226672378		IPI00713934.3	protein_coding	KNOWN	617467			ENSBTAG00000037443
U	229170562	229516301	345740	Gain	17,13,5,8	4
U	229188554	229193167		IPI00838151.2	protein_coding	KNOWN				ENSBTAG00000009301
U	229268525	229268625		U6	snRNA	NOVEL				ENSBTAG00000042575
U	229499759	229507950		IPI00688158.3	protein_coding	KNOWN				ENSBTAG00000033750
U	237851250	237890899	39650	Loss	17,15,2	3
U	238122235	238132700	10466	Loss	13	1
U	248217780	248225899	8120	Gain	11,20,2	3
U	267555848	267560551	4704	Gain	18,11,10,14,4	5
X	900899	923367	22469	Gain	10,11,20	3
X	13942494	13952405	9912	Loss	17,1,5,15,4,16	6
X	15309552	15345377	35826	Loss	12,8	2
X	15915258	15935100	19843	Loss	11,19,20	3
X	16912934	16959153	46220	Gain	12,14,10,4	4
X	24219150	24748100	528951	Loss	12	1
X	24437009	24438671		IPI00905956.1	protein_coding	KNOWN				ENSBTAG00000024733
X	30118354	30126430	8077	Gain	2,8,9,17,12	5
X	33714721	33822944	108224	Loss	16	1
X	33754307	33754764			pseudogene	NOVEL				ENSBTAG00000014287
X	33792371	33792816			pseudogene	NOVEL				ENSBTAG00000032807
X	33806048	33806926		IPI00711701.2	protein_coding	KNOWN	617203			ENSBTAG00000032806
X	61084722	61097559	12838	Loss	17	1
X	69097907	69100288	2382	Loss	2,5,4	3
X	70683151	70770699	87549	Loss	18	1
X	80482499	80486490	3992	Gain	14	1
