# Supplementary material for: Copy number variation in the bovine genome
Source: BMC Genomics. 2010 May 6;11:284. doi: 10.1186/1471-2164-11-284 (PMC2902221; doi:10.1186/1471-2164-11-284)
Supplement: Additional file 5 — Excel file includes Table S3. Cow-human ortholog genes with the respective dN and dS values (data from Ensembl database [52]). [file 1471-2164-11-284-S5.XLS]

## Sheet: bt4_hs_orthology
Ensembl Gene ID	Chromosome Name	Gene Start (bp)	Gene End (bp)	Human Ensembl Gene ID	dN	dS
ENSBTAG00000001753	1	103392	158259	ENSG00000159212	0.2419	0.846
ENSBTAG00000005540	1	241056	241571	ENSG00000122565	0.029	0.4995
ENSBTAG00000020035	1	327877	339077	ENSG00000159200	0.0768	0.9007
ENSBTAG00000001150	1	377376	383870	ENSG00000180509	0.1171	1.523
ENSBTAG00000026259	1	398118	398450	ENSG00000089063	0.0541	0.4035
ENSBTAG00000013841	1	436011	437029	ENSG00000222018	0.1206	0.4067
ENSBTAG00000011528	1	439771	455196	ENSG00000198738	0.08	1.0276
ENSBTAG00000026260	1	460827	468632	ENSG00000159197	0.0712	0.5858
ENSBTAG00000021997	1	742358	987501	ENSG00000205726	0.0154	0.352
ENSBTAG00000008490	1	988442	1031826	ENSG00000205758	0.0265	0.3286
ENSBTAG00000035175	1	1022888	1042653	ENSG00000159147	0.1475	0.498
ENSBTAG00000008482	1	1042890	1073741	ENSG00000159140	0.0698	0.2218
ENSBTAG00000009188	1	1074722	1101008	ENSG00000159131	0.0642	0.3539
ENSBTAG00000009187	1	1117507	1119053	ENSG00000177692	0.0902	0.3529
ENSBTAG00000001258	1	1135359	1172194	ENSG00000142188	0	0.3297
ENSBTAG00000012899	1	1187644	1208765	ENSG00000159128	0.2625	0.5174
ENSBTAG00000021819	1	1278530	1306982	ENSG00000142166	0.2058	0.3872
ENSBTAG00000015212	1	1404169	1438677	ENSG00000159110	0.3152	0.4234
ENSBTAG00000037547	1	1587154	1587987	ENSG00000184221	0.0281	0.6204
ENSBTAG00000016039	1	1634346	1636019	ENSG00000205927	0.0612	1.1165
ENSBTAG00000043993	1	1855400	2003933	ENSG00000205929	0.1103	0.4491
ENSBTAG00000003064	1	1874823	1905919	ENSG00000159086	0.0135	0.3006
ENSBTAG00000003063	1	1916994	2003896	ENSG00000159082	0.0458	0.4168
ENSBTAG00000003059	1	2012676	2024296	ENSG00000159079	0.0772	0.6737
ENSBTAG00000017310	1	2066897	2168559	ENSG00000166979	0.0572	0.4174
ENSBTAG00000012412	1	2191366	2268375	ENSG00000142207	0.1291	0.6947
ENSBTAG00000023718	1	2271253	2285400	ENSG00000170262	0.3266	1.9056
ENSBTAG00000016619	1	2298685	2310971	ENSG00000159055	0.1171	0.4378
ENSBTAG00000020762	1	2590182	2672414	ENSG00000142149	0.0435	0.5299
ENSBTAG00000018855	1	2871165	2909872	ENSG00000156304	0.0375	0.2988
ENSBTAG00000018854	1	2912336	2920927	ENSG00000142168	0.1206	0.2725
ENSBTAG00000017839	1	3318603	3589828	ENSG00000156299	0.027	0.4305
ENSBTAG00000004530	1	3666204	3668493	ENSG00000186008	0.1414	0.5459
ENSBTAG00000034869	1	3841083	3841962	ENSG00000182591	0.1141	0.5069
ENSBTAG00000015812	1	3878085	3878276	ENSG00000183640	0.0826	0.7935
ENSBTAG00000016788	1	4665689	4668210	ENSG00000133226	0.0715	0.2952
ENSBTAG00000039602	1	4687763	4688607	ENSG00000186970	0.4568	1.8669
ENSBTAG00000003613	1	4695010	4695558	ENSG00000198390	0.1445	0.5186
ENSBTAG00000003613	1	4695010	4695558	ENSG00000182816	0.1633	0.4939
ENSBTAG00000040032	1	4699722	4700246	ENSG00000182816	0.2306	0.5839
ENSBTAG00000040032	1	4699722	4700246	ENSG00000198390	0.2318	0.4773
ENSBTAG00000037933	1	4763913	4764410	ENSG00000182816	0.2159	0.5258
ENSBTAG00000037933	1	4763913	4764410	ENSG00000198390	0.2349	0.492
ENSBTAG00000039597	1	4810140	4811848	ENSG00000206107	0.2671	0.386
ENSBTAG00000039820	1	4952893	4954894	ENSG00000156284	0.0653	0.4873
ENSBTAG00000039255	1	5012806	5014546	ENSG00000156282	0.1463	0.5218
ENSBTAG00000004139	1	6049084	6064735	ENSG00000156273	0.0947	0.7322
ENSBTAG00000007444	1	6284734	6332435	ENSG00000156265	0.2835	0.8911
ENSBTAG00000014233	1	6393356	6407101	ENSG00000156261	0.0119	0.2615
ENSBTAG00000020122	1	6408565	6434422	ENSG00000156256	0.0437	0.3511
ENSBTAG00000020121	1	6438226	6449989	ENSG00000156253	0.0791	0.3348
ENSBTAG00000000201	1	6463075	6519852	ENSG00000198862	0.0513	0.3184
ENSBTAG00000023697	1	6525253	6526630	ENSG00000184678	0.2404	90.821
ENSBTAG00000023697	1	6525253	6526630	ENSG00000146047	0.2774	61.656
ENSBTAG00000001412	1	6546284	6560010	ENSG00000156239	0.0591	0.4035
ENSBTAG00000000648	1	8722542	8772107	ENSG00000134917	0.5756	7.382
ENSBTAG00000005742	1	9228066	9343108	ENSG00000166265	0.0887	0.4593
ENSBTAG00000017753	1	9582136	9881565	ENSG00000142192	0.0242	0.4395
ENSBTAG00000000605	1	10042456	10049771	ENSG00000154723	0.1752	0.4496
ENSBTAG00000000603	1	10055811	10138406	ENSG00000154721	0.0761	0.3363
ENSBTAG00000019542	1	10174294	10190046	ENSG00000154719	0.0973	0.4438
ENSBTAG00000038900	1	11064847	11065267	ENSG00000176731	0.112	0.1534
ENSBTAG00000003301	1	15072830	15328552	ENSG00000154654	0.0272	0.3329
ENSBTAG00000000597	1	18251201	18402384	ENSG00000154646	0.0957	0.3789
ENSBTAG00000000588	1	18403999	18428296	ENSG00000154645	0.0154	0.3694
ENSBTAG00000001395	1	18914326	18943146	ENSG00000154642	0.0525	0.1858
ENSBTAG00000018704	1	19111628	19130585	ENSG00000154640	0.0278	0.2522
ENSBTAG00000004869	1	19152727	19196172	ENSG00000154639	0.0506	0.3829
ENSBTAG00000019314	1	20901077	21034944	ENSG00000155313	0.0202	0.2939
ENSBTAG00000039774	1	21956842	21957762	ENSG00000180530	0.0312	0.3724
ENSBTAG00000002623	1	22385109	22443200	ENSG00000155307	0.0753	0.3346
ENSBTAG00000012908	1	22551444	22561576	ENSG00000155304	0.0348	0.3244
ENSBTAG00000023677	1	22575014	22657724	ENSG00000233112	0.0943	0.3683
ENSBTAG00000034347	1	22715391	22734176	ENSG00000185272	0.0605	0.333
ENSBTAG00000034467	1	22798819	22816993	ENSG00000185272	0.0605	0.333
ENSBTAG00000009851	1	26022205	26169433	ENSG00000154133	1.2256	5.6441
ENSBTAG00000034406	1	26451920	26452812	ENSG00000154133	0.8208	17.9221
ENSBTAG00000036262	1	29389592	29554707	ENSG00000114480	0.0701	0.456
ENSBTAG00000009219	1	34188512	34374768	ENSG00000175161	0	0.2653
ENSBTAG00000034284	1	34559620	34560597	ENSG00000171307	0.0904	0.3331
ENSBTAG00000026156	1	35430428	35441913	ENSG00000206538	0.0599	0.2572
ENSBTAG00000007939	1	35712881	35746654	ENSG00000083937	0.0043	0.1908
ENSBTAG00000009128	1	35751071	35767085	ENSG00000064835	0.022	0.3289
ENSBTAG00000034261	1	36430191	36430655	ENSG00000163320	0	0.161
ENSBTAG00000023675	1	36552593	36557741	ENSG00000175105	0.0398	0.322
ENSBTAG00000007970	1	36568300	36574286	ENSG00000179021	0.0788	0.3248
ENSBTAG00000034252	1	37008945	37011176	ENSG00000213215	0.0892	0.3763
ENSBTAG00000034252	1	37008945	37011176	ENSG00000221910	0.0954	0.4566
ENSBTAG00000006811	1	37557839	37968124	ENSG00000044524	0.0128	0.298
ENSBTAG00000023652	1	38746897	38810809	ENSG00000189002	0.0669	0.2054
ENSBTAG00000023652	1	38746897	38810809	ENSG00000184500	0.099	0.2856
ENSBTAG00000005155	1	38819413	38983209	ENSG00000169379	0.0906	0.3333
ENSBTAG00000015728	1	38830557	38890720	ENSG00000178694	0.0446	0.2673
ENSBTAG00000005162	1	38958539	38973860	ENSG00000178750	0.0569	0.2309
ENSBTAG00000044111	1	42348344	42921576	ENSG00000080224	0.0085	0.1944
ENSBTAG00000010091	1	42938151	42977511	ENSG00000113966	0.0236	0.2002
ENSBTAG00000008346	1	43055518	43127599	ENSG00000080200	0.074	0.3616
ENSBTAG00000015546	1	43129088	43162262	ENSG00000170854	0.0837	0.4348
ENSBTAG00000001416	1	43172901	43209533	ENSG00000146276	0.2347	55.4857
ENSBTAG00000001416	1	43172901	43209533	ENSG00000111886	0.2442	54.7445
ENSBTAG00000001416	1	43172901	43209533	ENSG00000166206	0.5548	5.6824
ENSBTAG00000001416	1	43172901	43209533	ENSG00000145864	0.5746	6.0193
ENSBTAG00000001416	1	43172901	43209533	ENSG00000163288	0.5788	7.6877
ENSBTAG00000001416	1	43172901	43209533	ENSG00000187730	0.6221	60.1607
ENSBTAG00000001416	1	43172901	43209533	ENSG00000094755	0.6641	6.0453
ENSBTAG00000001416	1	43172901	43209533	ENSG00000147402	0.6805	52.1383
ENSBTAG00000040456	1	43352454	43354140	ENSG00000196578	0.1891	0.7423
ENSBTAG00000037820	1	43687479	43689184	ENSG00000206536	0.1315	0.5221
ENSBTAG00000027782	1	43746198	43747160	ENSG00000232382	0.0781	0.3113
ENSBTAG00000027782	1	43746198	43747160	ENSG00000231861	0.1112	0.3322
ENSBTAG00000020996	1	43777466	43784726	ENSG00000080822	0.0291	0.2324
ENSBTAG00000020997	1	43794050	43795108	ENSG00000154165	0.0781	0.4248
ENSBTAG00000004124	1	43843361	43855626	ENSG00000080819	0.075	0.3951
ENSBTAG00000004471	1	44021590	44085218	ENSG00000064225	0.0695	0.2667
ENSBTAG00000014889	1	44086915	44176085	ENSG00000057019	0.043	0.3325
ENSBTAG00000013662	1	44931841	45111072	ENSG00000144810	0.0382	0.2636
ENSBTAG00000013663	1	45123362	45518363	ENSG00000184220	0.0747	0.2685
ENSBTAG00000013664	1	45152776	45180220	ENSG00000168386	0.2062	0.5709
ENSBTAG00000013667	1	45520994	45545923	ENSG00000235156	0.3138	0.363
ENSBTAG00000015010	1	45631236	45685456	ENSG00000036054	0.0151	0.2573
ENSBTAG00000004833	1	45693493	45713326	ENSG00000114021	0.0559	0.3105
ENSBTAG00000014302	1	45726801	45764054	ENSG00000154174	0.0172	0.2079
ENSBTAG00000034442	1	45791009	45806664	ENSG00000206535	0.1565	0.2792
ENSBTAG00000013321	1	45899255	45900360	ENSG00000181458	0.2702	0.3707
ENSBTAG00000004459	1	46053279	46171049	ENSG00000181458	0.1766	0.3659
ENSBTAG00000012140	1	46191781	46254984	ENSG00000144820	0.1819	0.3432
ENSBTAG00000016363	1	46265764	46297996	ENSG00000114354	0.0269	0.2659
ENSBTAG00000026836	1	46299426	46583714	ENSG00000154175	0.0565	0.2907
ENSBTAG00000015662	1	46851295	46923994	ENSG00000081148	0.1272	0.2543
ENSBTAG00000016932	1	46925222	46970053	ENSG00000138468	0.0582	0.2474
ENSBTAG00000024027	1	46976733	46980966	ENSG00000174173	0.1037	0.2614
ENSBTAG00000018731	1	47062473	47064299	ENSG00000175841	0.0857	0.1988
ENSBTAG00000015069	1	47107115	47121947	ENSG00000081154	0.0148	0.0813
ENSBTAG00000013460	1	47134002	47163381	ENSG00000066422	0.0386	0.2728
ENSBTAG00000013461	1	47166549	47172052	ENSG00000114391	0	0.2837
ENSBTAG00000013464	1	47182497	47203028	ENSG00000182504	0.0845	0.3327
ENSBTAG00000013465	1	47225729	47271034	ENSG00000144815	0.0386	0.3025
ENSBTAG00000010987	1	47295257	47306366	ENSG00000144802	0.0726	0.3298
ENSBTAG00000003666	1	48055675	48106980	ENSG00000170044	0.0244	0.3391
ENSBTAG00000000088	1	50453026	50679627	ENSG00000170017	0.0475	0.2644
ENSBTAG00000013057	1	50780437	51001367	ENSG00000114423	0.0133	0.3383
ENSBTAG00000005414	1	51153472	51154079	ENSG00000205542	0	0.288
ENSBTAG00000006893	1	52699276	52991614	ENSG00000114439	0.0338	0.2018
ENSBTAG00000038103	1	54259551	54266688	ENSG00000121570	0.3277	0.7947
ENSBTAG00000020460	1	54285223	54294631	ENSG00000163530	0.3167	0.5317
ENSBTAG00000015475	1	54473536	54630070	ENSG00000114487	0.1295	0.3552
ENSBTAG00000000183	1	54727052	54774791	ENSG00000163519	0.208	0.411
ENSBTAG00000006158	1	54871453	54987277	ENSG00000198919	0.0594	0.2277
ENSBTAG00000017140	1	54993496	55020089	ENSG00000163507	0.0496	0.277
ENSBTAG00000018399	1	55071487	55227903	ENSG00000144821	0.124	0.3447
ENSBTAG00000018399	1	55071487	55227903	ENSG00000141048	0.336	11.3952
ENSBTAG00000018399	1	55071487	55227903	ENSG00000109061	0.3388	10.2401
ENSBTAG00000018399	1	55071487	55227903	ENSG00000133020	0.3412	8.649
ENSBTAG00000018397	1	55243477	55368275	ENSG00000114455	0.2886	0.541
ENSBTAG00000005787	1	55414247	55469452	ENSG00000114446	0.1041	0.5007
ENSBTAG00000003585	1	55589624	55646125	ENSG00000196776	0.2265	0.4678
ENSBTAG00000038651	1	56423081	56424906	ENSG00000206532	0.3124	0.4358
ENSBTAG00000013769	1	56614118	56622332	ENSG00000177707	0.0978	0.3838
ENSBTAG00000014441	1	56981014	57099158	ENSG00000153283	0.2019	0.2903
ENSBTAG00000001209	1	57334348	57425370	ENSG00000144824	0.047	0.342
ENSBTAG00000004601	1	57435818	57448955	ENSG00000144827	0.0901	0.347
ENSBTAG00000004599	1	57458065	57471949	ENSG00000144834	0.0022	0.3321
ENSBTAG00000015065	1	57493420	57543902	ENSG00000176040	0.0541	0.2878
ENSBTAG00000016554	1	57554538	57594723	ENSG00000114529	0.3541	0.357
ENSBTAG00000016556	1	57601851	57615877	ENSG00000174500	0.2324	0.5427
ENSBTAG00000019332	1	57635019	57731162	ENSG00000172139	0.1727	0.3409
ENSBTAG00000033319	1	57773507	57795381	ENSG00000091972	0.1238	0.3772
ENSBTAG00000011871	1	57962898	57976239	ENSG00000186265	0.2649	0.4895
ENSBTAG00000009084	1	58042502	58076866	ENSG00000144848	0.0083	0.2375
ENSBTAG00000009085	1	58077010	58097614	ENSG00000138459	0.061	0.2437
ENSBTAG00000010793	1	58110067	58145589	ENSG00000091986	0.0621	0.4403
ENSBTAG00000040144	1	58304021	58318061	ENSG00000206531	0.3665	0.4
ENSBTAG00000040144	1	58304021	58318061	ENSG00000163606	0.3884	0.474
ENSBTAG00000005723	1	58440262	58452895	ENSG00000163608	0.1015	0.2634
ENSBTAG00000006534	1	58566625	58567009	ENSG00000163607	0.2677	1.1842
ENSBTAG00000001235	1	58613149	58654197	ENSG00000163606	0.3717	0.4309
ENSBTAG00000001235	1	58613149	58654197	ENSG00000206531	0.4551	0.5328
ENSBTAG00000013909	1	58799167	58835949	ENSG00000144857	0.0586	0.5474
ENSBTAG00000013920	1	58839979	58937305	ENSG00000206530	0.0966	0.4739
ENSBTAG00000013937	1	58956518	59050295	ENSG00000163611	0.1016	0.3517
ENSBTAG00000013292	1	59111039	59178902	ENSG00000072858	0.036	0.3782
ENSBTAG00000021000	1	59197673	59206891	ENSG00000176542	0.0624	0.3115
ENSBTAG00000007784	1	59252865	59256887	ENSG00000121579	0.0151	0.2694
ENSBTAG00000002703	1	59265240	59329302	ENSG00000114573	0.0148	0.3027
ENSBTAG00000004971	1	59353057	59452457	ENSG00000178075	0.1036	0.2809
ENSBTAG00000004974	1	59453269	59463552	ENSG00000184307	0.0652	0.4076
ENSBTAG00000004975	1	59471419	59569233	ENSG00000163617	0.1243	0.2616
ENSBTAG00000004977	1	59569525	59594277	ENSG00000151576	0.0444	0.3009
ENSBTAG00000002132	1	59625002	59660617	ENSG00000151577	0.051	0.3715
ENSBTAG00000011921	1	59760883	59777015	ENSG00000181847	0.2193	0.4869
ENSBTAG00000011928	1	59809712	60113554	ENSG00000181722	0.0069	0.3242
ENSBTAG00000027373	1	60857589	60858573	ENSG00000170364	0.2769	0.3116
ENSBTAG00000006451	1	61276167	61377757	ENSG00000172020	0.0759	0.2085
ENSBTAG00000043986	1	61454969	61799933	ENSG00000185565	0.0049	0.2143
ENSBTAG00000014157	1	64931672	64936201	ENSG00000163424	0.505	0.5089
ENSBTAG00000009014	1	64956045	64985042	ENSG00000114638	0.0328	0.3162
ENSBTAG00000001390	1	64993541	65024339	ENSG00000121578	0.1066	0.3382
ENSBTAG00000000210	1	65127332	65175652	ENSG00000031081	0.0874	0.301
ENSBTAG00000000213	1	65186698	65215732	ENSG00000176142	0.0081	0.2173
ENSBTAG00000008562	1	65221796	65244847	ENSG00000163389	0.0305	0.2342
ENSBTAG00000012581	1	65250569	65270140	ENSG00000113845	0.1278	0.3027
ENSBTAG00000018059	1	65276437	65299951	ENSG00000121594	0.3608	0.3482
ENSBTAG00000009391	1	65309830	65316912	ENSG00000144843	0.0781	0.4416
ENSBTAG00000009392	1	65325058	65352349	ENSG00000144837	0.1065	0.3913
ENSBTAG00000005604	1	65378306	65390881	ENSG00000121577	0.1459	0.4731
ENSBTAG00000002182	1	65400346	65408164	ENSG00000138495	0.0445	0.3795
ENSBTAG00000001293	1	65484730	65579413	ENSG00000183833	0.0769	0.3583
ENSBTAG00000019557	1	65640739	65673518	ENSG00000144852	0.0997	0.5837
ENSBTAG00000040597	1	65680806	65827946	ENSG00000082701	0.0982	0.3031
ENSBTAG00000001464	1	65976844	66055136	ENSG00000175697	0.1293	0.3101
ENSBTAG00000033170	1	66115012	66161187	ENSG00000163428	0.019	0.2658
ENSBTAG00000010600	1	66210651	66223368	ENSG00000163430	0.0596	0.5324
ENSBTAG00000015892	1	66315414	66321549	ENSG00000065518	0.1621	0.3225
ENSBTAG00000015892	1	66315414	66321549	ENSG00000124399	0.202	0.3967
ENSBTAG00000015895	1	66335194	66377628	ENSG00000113924	0.0378	0.3476
ENSBTAG00000015898	1	66384753	66490609	ENSG00000144840	0.0162	0.2265
ENSBTAG00000016848	1	66495051	66523992	ENSG00000153767	0.0621	0.3993
ENSBTAG00000001918	1	66745266	66989893	ENSG00000145087	0.01	0.2446
ENSBTAG00000001920	1	67004181	67109588	ENSG00000051341	0.1116	0.3195
ENSBTAG00000002273	1	67145392	67147372	ENSG00000186103	0.266	0.3052
ENSBTAG00000014508	1	67162349	67168955	ENSG00000163833	0.0695	0.3414
ENSBTAG00000001009	1	67172244	67205863	ENSG00000180353	0.0679	0.3263
ENSBTAG00000013069	1	67308712	67354238	ENSG00000173226	0.0705	0.2344
ENSBTAG00000013070	1	67354415	67410107	ENSG00000145088	0.0648	0.3724
ENSBTAG00000033166	1	67435782	67477343	ENSG00000163406	0.077	0.2205
ENSBTAG00000001442	1	67510758	67541114	ENSG00000163406	0.1316	0.2734
ENSBTAG00000004705	1	67550374	67584918	ENSG00000145103	0.0887	0.3935
ENSBTAG00000013118	1	67611927	67679247	ENSG00000114013	0.3104	0.4086
ENSBTAG00000014133	1	67857093	67857659	ENSG00000119705	0.3556	0.6019
ENSBTAG00000010688	1	67858633	67869517	ENSG00000121552	0.157	0.3776
ENSBTAG00000011138	1	67883939	67904778	ENSG00000160124	0.0123	0.1184
ENSBTAG00000011140	1	67905996	67947115	ENSG00000114023	0.4693	0.9727
ENSBTAG00000011143	1	67961717	68030299	ENSG00000114030	0.0036	0.1794
ENSBTAG00000021791	1	68044520	68074962	ENSG00000138496	0.2435	0.3191
ENSBTAG00000009933	1	68074820	68082879	ENSG00000163840	0.2459	0.3413
ENSBTAG00000016656	1	68098826	68145011	ENSG00000173193	0.2027	0.3386
ENSBTAG00000005066	1	68150761	68206834	ENSG00000169087	0.1065	0.2629
ENSBTAG00000005071	1	68208182	68297278	ENSG00000138463	0.0269	0.2193
ENSBTAG00000018765	1	68325897	68423515	ENSG00000082684	0.0264	0.5022
ENSBTAG00000018877	1	68498469	68588257	ENSG00000065485	0.0506	0.2948
ENSBTAG00000014797	1	68644389	68727322	ENSG00000121542	0.0177	0.1461
ENSBTAG00000018777	1	68756650	68923351	ENSG00000173175	0.0105	0.5423
ENSBTAG00000023607	1	68966302	69052496	ENSG00000206527	0.015	0.2482
ENSBTAG00000000566	1	69384958	69443277	ENSG00000175455	0.2402	0.486
ENSBTAG00000006947	1	69460762	69495860	ENSG00000114547	0.0671	0.3741
ENSBTAG00000006947	1	69460762	69495860	ENSG00000065371	0.0742	0.4
ENSBTAG00000002640	1	69806202	70300745	ENSG00000160145	0.0081	0.3317
ENSBTAG00000013727	1	70308565	70358608	ENSG00000114491	0.0881	0.3357
ENSBTAG00000013755	1	70377619	70493508	ENSG00000082781	0.0422	0.5033
ENSBTAG00000010382	1	70511055	70537773	ENSG00000173702	0.458	0.8626
ENSBTAG00000021396	1	70610104	70663941	ENSG00000173706	0.2415	0.4509
ENSBTAG00000000496	1	70705731	70824961	ENSG00000221955	0.0888	0.4169
ENSBTAG00000040031	1	70864554	70959733	ENSG00000163848	0.0039	0.1947
ENSBTAG00000011383	1	71078834	71131742	ENSG00000114520	0.0332	0.2127
ENSBTAG00000006471	1	71148151	71237828	ENSG00000144909	0.0242	0.2362
ENSBTAG00000018025	1	71384615	71430277	ENSG00000114473	0.1479	0.3579
ENSBTAG00000032839	1	71434619	71536448	ENSG00000186001	0.1357	0.3628
ENSBTAG00000014874	1	71543745	71573437	ENSG00000122068	0.039	0.2678
ENSBTAG00000001890	1	71585563	71633988	ENSG00000145016	0.0417	0.3607
ENSBTAG00000032819	1	71667574	71674871	ENSG00000176945	0.4898	0.4733
ENSBTAG00000021364	1	71756356	71779119	ENSG00000061938	0.0233	0.5168
ENSBTAG00000032719	1	71809015	71829491	ENSG00000072274	0.143	0.3483
ENSBTAG00000021515	1	71945226	71957955	ENSG00000163958	0.0986	0.6256
ENSBTAG00000012347	1	71965666	71983424	ENSG00000163959	0.1501	0.4492
ENSBTAG00000016979	1	71980367	72035314	ENSG00000161217	0.0264	0.3409
ENSBTAG00000032684	1	72061163	72088617	ENSG00000213123	0.0511	0.3394
ENSBTAG00000040161	1	72093751	72096928	ENSG00000145107	0.2985	0.4909
ENSBTAG00000007577	1	72114219	72129232	ENSG00000163960	0.0149	0.2174
ENSBTAG00000009614	1	72377367	72403812	ENSG00000174004	0.0988	0.6439
ENSBTAG00000013192	1	72444377	72450014	ENSG00000174007	0.0286	0.2618
ENSBTAG00000032674	1	72471222	72492250	ENSG00000119231	0.0018	0.1207
ENSBTAG00000008873	1	72496390	72502210	ENSG00000114503	0.0004	0.423
ENSBTAG00000011659	1	72506951	72510971	ENSG00000119227	0.129	0.5016
ENSBTAG00000002998	1	72570995	72594811	ENSG00000163975	0.0547	0.4987
ENSBTAG00000020378	1	72607115	72739669	ENSG00000075711	0.149	0.5663
ENSBTAG00000000448	1	73086563	73122433	ENSG00000161267	0.0819	0.4566
ENSBTAG00000023600	1	73184226	73197544	ENSG00000189058	0.1583	0.386
ENSBTAG00000006724	1	73222033	73239896	ENSG00000184203	0.0732	0.3003
ENSBTAG00000014564	1	73448102	73624813	ENSG00000173950	0.0228	0.6167
ENSBTAG00000002394	1	74137705	74180808	ENSG00000145014	0.1143	0.4649
ENSBTAG00000008461	1	74189716	74212289	ENSG00000041802	0.0855	0.4486
ENSBTAG00000008462	1	74226893	74228152	ENSG00000185112	0.024	0.5828
ENSBTAG00000013204	1	74431758	74486490	ENSG00000133657	0.0469	0.3063
ENSBTAG00000013203	1	74494563	74496158	ENSG00000178732	0.1413	0.556
ENSBTAG00000038600	1	74533395	74534907	ENSG00000172061	0.1594	1.4825
ENSBTAG00000032656	1	74540613	74549908	ENSG00000178772	0.1309	0.9843
ENSBTAG00000000569	1	74724829	74727308	ENSG00000114315	0.0016	0.2913
ENSBTAG00000019514	1	75163416	75253747	ENSG00000198836	0.0117	0.3053
ENSBTAG00000016305	1	75354614	75438913	ENSG00000127249	0.0676	0.2713
ENSBTAG00000018657	1	75482072	75578716	ENSG00000187527	0.0966	0.3087
ENSBTAG00000035844	1	75598430	75719570	ENSG00000127252	0.0703	0.3661
ENSBTAG00000005430	1	76148595	76150155	ENSG00000180611	0.0117	0.3949
ENSBTAG00000012413	1	76555123	76832683	ENSG00000114279	0	0.1317
ENSBTAG00000006945	1	77543530	77622453	ENSG00000152492	0.0487	0.3024
ENSBTAG00000044148	1	77664235	77679249	ENSG00000188958	0.1995	0.5078
ENSBTAG00000018703	1	77682358	77718578	ENSG00000188729	0.0415	0.305
ENSBTAG00000023593	1	77996047	78001946	ENSG00000205835	0.0746	0.2702
ENSBTAG00000013205	1	78220743	78342714	ENSG00000196083	0.09	0.4026
ENSBTAG00000013456	1	78414231	78435007	ENSG00000198398	0.1922	0.2944
ENSBTAG00000006494	1	78466668	78488928	ENSG00000113946	0.0761	0.4291
ENSBTAG00000013148	1	78592999	78608595	ENSG00000163347	0.0333	0.3033
ENSBTAG00000021025	1	78830154	79009109	ENSG00000090530	0.033	0.37
ENSBTAG00000015460	1	79089359	79119590	ENSG00000073282	0.0057	0.2446
ENSBTAG00000032538	1	79750121	80105359	ENSG00000188001	0.0756	0.3724
ENSBTAG00000044001	1	80187378	80725031	ENSG00000145012	0.0382	0.3512
ENSBTAG00000001511	1	81357533	81380470	ENSG00000113916	0.022	0.4219
ENSBTAG00000003179	1	81399980	81404506	ENSG00000198471	0.0409	0.5154
ENSBTAG00000017312	1	81428283	81429731	ENSG00000157005	0.0079	0.2015
ENSBTAG00000032265	1	81715606	81719909	ENSG00000136514	0.3022	0.5377
ENSBTAG00000012467	1	81814764	81867190	ENSG00000127241	0.0409	0.4965
ENSBTAG00000010357	1	81871759	82054464	ENSG00000073849	0.0907	0.438
ENSBTAG00000012706	1	81890984	81893817	ENSG00000175077	0.0329	0.3709
ENSBTAG00000019813	1	82231641	82244801	ENSG00000181092	0.1092	0.3644
ENSBTAG00000014727	1	82270006	82284444	ENSG00000163918	0.023	0.3408
ENSBTAG00000014724	1	82284446	82290755	ENSG00000156976	0	0.1879
ENSBTAG00000005122	1	82363461	82380332	ENSG00000113889	0.1919	0.3815
ENSBTAG00000001265	1	82408911	82417408	ENSG00000113905	0.2344	0.413
ENSBTAG00000017531	1	82432795	82448101	ENSG00000090512	0.2343	0.4102
ENSBTAG00000000522	1	82483868	82490929	ENSG00000145192	0.2486	0.5315
ENSBTAG00000003151	1	82515752	82533950	ENSG00000090520	0.0077	0.2838
ENSBTAG00000003143	1	82537778	82560931	ENSG00000113838	0.0415	0.2932
ENSBTAG00000003140	1	82562764	82568532	ENSG00000213139	0.0405	0.2865
ENSBTAG00000005091	1	82796329	82969311	ENSG00000058866	0.0385	0.2791
ENSBTAG00000001697	1	83160607	83180304	ENSG00000136527	0.039	0.4059
ENSBTAG00000007666	1	83274413	83444062	ENSG00000073792	0.008	0.2042
ENSBTAG00000001749	1	83459790	83493408	ENSG00000163904	0.0452	0.1739
ENSBTAG00000001535	1	83537950	83560764	ENSG00000163898	0.0888	0.3497
ENSBTAG00000017115	1	83568599	83577284	ENSG00000163900	0.0666	0.3502
ENSBTAG00000017103	1	83584021	83709124	ENSG00000073803	0.0322	0.2897
ENSBTAG00000019625	1	83750159	83802869	ENSG00000113790	0.0984	0.3573
ENSBTAG00000005212	1	83856307	83978594	ENSG00000187068	0.0204	0.3716
ENSBTAG00000005209	1	83990579	84271310	ENSG00000156931	0.0195	0.2552
ENSBTAG00000019014	1	84373970	84375564	ENSG00000177383	0.0663	0.3985
ENSBTAG00000005313	1	84485958	84496500	ENSG00000182580	0.0171	0.4868
ENSBTAG00000002878	1	84678603	84691320	ENSG00000090539	0.0627	0.4008
ENSBTAG00000000476	1	84692219	84696814	ENSG00000090534	0.1418	0.1698
ENSBTAG00000040199	1	84700518	84703774	ENSG00000163882	0.0003	0.3135
ENSBTAG00000012284	1	84705816	84720544	ENSG00000114859	0.0305	0.4218
ENSBTAG00000012273	1	84721164	84726605	ENSG00000175182	0.0821	0.308
ENSBTAG00000012881	1	84729391	84747077	ENSG00000114867	0.0232	0.3121
ENSBTAG00000005660	1	84754190	84763499	ENSG00000175166	0.0047	0.3005
ENSBTAG00000005658	1	84769893	84802269	ENSG00000145194	0.0322	0.4143
ENSBTAG00000005657	1	84793568	84795723	ENSG00000163888	0	0.3112
ENSBTAG00000005652	1	84803052	84808376	ENSG00000214160	0.0366	0.2605
ENSBTAG00000040399	1	84808678	84819958	ENSG00000145198	0.0723	0.4195
ENSBTAG00000006920	1	84835494	84843338	ENSG00000161204	0.008	0.3751
ENSBTAG00000020106	1	84845373	84854257	ENSG00000161203	0	0.3465
ENSBTAG00000019336	1	84856599	84871761	ENSG00000161202	0.0062	0.4082
ENSBTAG00000011414	1	84878303	84887388	ENSG00000145191	0.0332	0.3273
ENSBTAG00000040304	1	84905450	84910718	ENSG00000186038	0.1616	0.4073
ENSBTAG00000039011	1	85041198	85046628	ENSG00000178084	0.1633	0.7069
ENSBTAG00000038131	1	85058924	85086820	ENSG00000114770	0.0567	0.3355
ENSBTAG00000017666	1	85087610	85139846	ENSG00000114770	0.0527	0.3815
ENSBTAG00000014460	1	85182942	85242731	ENSG00000175193	0.0313	0.2185
ENSBTAG00000014459	1	85245928	85253152	ENSG00000180834	0.0968	0.4973
ENSBTAG00000014451	1	85255309	85357915	ENSG00000163872	0.0316	0.2899
ENSBTAG00000017450	1	85390632	85423048	ENSG00000114796	0.0015	0.2237
ENSBTAG00000040050	1	85486657	85539214	ENSG00000172578	0.015	0.4207
ENSBTAG00000010394	1	85727270	85899277	ENSG00000053524	0.1319	0.3515
ENSBTAG00000010397	1	85739906	85802333	ENSG00000176597	0.0784	0.5066
ENSBTAG00000006552	1	85910108	85934133	ENSG00000078081	0.2841	0.4984
ENSBTAG00000006548	1	85948636	86007034	ENSG00000078070	0.0612	0.3279
ENSBTAG00000012797	1	86030180	86062779	ENSG00000043093	0.0017	0.1136
ENSBTAG00000000290	1	86096204	86190589	ENSG00000058063	0.0291	0.2468
ENSBTAG00000011598	1	87360348	87361810	ENSG00000181449	0	0.4
ENSBTAG00000023513	1	88093787	88099501	ENSG00000205981	0.0158	0.159
ENSBTAG00000016457	1	88106025	88179979	ENSG00000114416	0.0176	0.2089
ENSBTAG00000001969	1	88379671	88431506	ENSG00000145075	0.1071	0.3973
ENSBTAG00000001968	1	88433766	88443456	ENSG00000163728	0.0451	0.3122
ENSBTAG00000013219	1	89319978	89493720	ENSG00000114757	0.0129	0.3082
ENSBTAG00000005946	1	89467244	89635594	ENSG00000058056	0.0141	0.2951
ENSBTAG00000002463	1	89657067	89671591	ENSG00000136521	0.1643	0.7648
ENSBTAG00000002462	1	89671729	89688875	ENSG00000136522	0.0984	0.4007
ENSBTAG00000002460	1	89689116	89786893	ENSG00000136518	0.0022	0.3117
ENSBTAG00000002767	1	89729567	90116178	ENSG00000114450	0.0014	0.3669
ENSBTAG00000010485	1	90015817	90037299	ENSG00000171109	0.0466	0.2637
ENSBTAG00000037393	1	90054206	90059471	ENSG00000121864	0.0069	0.2567
ENSBTAG00000009235	1	90185194	90188999	ENSG00000171121	0.1452	0.3448
ENSBTAG00000009235	1	90185194	90188999	ENSG00000215575	0.1708	0.5116
ENSBTAG00000009232	1	90197931	90226705	ENSG00000121879	0.0008	0.1721
ENSBTAG00000012463	1	90326546	90377263	ENSG00000172667	0.035	0.1977
ENSBTAG00000011377	1	90497304	90533728	ENSG00000197584	0.002	0.2639
ENSBTAG00000004090	1	90728148	90728596	ENSG00000069509	0.0259	0.3311
ENSBTAG00000021910	1	92201912	92240789	ENSG00000177565	0.0027	0.1937
ENSBTAG00000031891	1	95135329	95991862	ENSG00000169760	0.0196	0.2573
ENSBTAG00000031802	1	96446220	96713341	ENSG00000144962	0.0705	0.2349
ENSBTAG00000023814	1	96826516	96885579	ENSG00000114346	0.0601	0.3492
ENSBTAG00000020073	1	96935114	96999461	ENSG00000144959	0.0597	0.4461
ENSBTAG00000018994	1	97102014	97117887	ENSG00000121858	0.1928	0.4763
ENSBTAG00000010874	1	97145780	97149387	ENSG00000121853	0.027	0.5741
ENSBTAG00000019376	1	97240763	97410631	ENSG00000075420	0.0176	0.2951
ENSBTAG00000006174	1	97754334	97765951	ENSG00000186329	0.153	0.3109
ENSBTAG00000017490	1	97998798	98157661	ENSG00000075651	0.0406	0.2742
ENSBTAG00000011742	1	98270480	98672913	ENSG00000154310	0.0066	0.2313
ENSBTAG00000031795	1	98406567	98407179	ENSG00000223551	0.0548	0.1815
ENSBTAG00000005386	1	98699014	98729144	ENSG00000163581	0.0718	0.2824
ENSBTAG00000010550	1	98795077	98811786	ENSG00000163577	0	0.1761
ENSBTAG00000007394	1	98826431	98830809	ENSG00000163584	0.0179	0.2995
ENSBTAG00000016323	1	99118614	99227960	ENSG00000013293	0.0167	0.3509
ENSBTAG00000019060	1	99252423	99267326	ENSG00000013297	0.0171	0.4549
ENSBTAG00000004154	1	99375096	99394240	ENSG00000136603	0.0433	0.2598
ENSBTAG00000001403	1	99433940	99502440	ENSG00000163558	0.0037	0.2604
ENSBTAG00000013938	1	99542187	99615130	ENSG00000173889	0.016	0.193
ENSBTAG00000039442	1	99750982	99766772	ENSG00000008952	0.0074	0.2793
ENSBTAG00000018228	1	99788573	99803277	ENSG00000187033	0.16	0.3554
ENSBTAG00000010679	1	99857621	99884274	ENSG00000114248	0.1446	0.4031
ENSBTAG00000006415	1	99886407	99899195	ENSG00000188306	0.1823	0.4327
ENSBTAG00000006415	1	99886407	99899195	ENSG00000147324	1.2139	45.6966
ENSBTAG00000006409	1	99909606	99940288	ENSG00000171757	0.11	0.3527
ENSBTAG00000013142	1	99947559	99987323	ENSG00000085274	0.0255	0.2223
ENSBTAG00000013141	1	99990960	99992893	ENSG00000184378	0.0994	0.2867
ENSBTAG00000005871	1	100651647	100703964	ENSG00000085276	0.0139	0.2044
ENSBTAG00000018727	1	101721564	101803825	ENSG00000173905	0.0842	0.3712
ENSBTAG00000012708	1	102097533	102127668	ENSG00000163536	0.0436	0.2527
ENSBTAG00000031709	1	102179981	102227562	ENSG00000114209	0.0021	0.1916
ENSBTAG00000031618	1	102294351	102427969	ENSG00000174776	0.0871	0.3335
ENSBTAG00000010678	1	102381930	102393390	ENSG00000114209	0.0056	0.23
ENSBTAG00000011423	1	102471459	102507520	ENSG00000114204	0.0845	0.2796
ENSBTAG00000035710	1	102589465	102692333	ENSG00000169064	0.1664	0.333
ENSBTAG00000011139	1	104010870	104109688	ENSG00000114200	0.0503	0.3432
ENSBTAG00000017180	1	104696220	104700560	ENSG00000121871	0.0239	0.2781
ENSBTAG00000006975	1	104781028	104907279	ENSG00000090402	0.1018	0.4301
ENSBTAG00000018489	1	107734920	107765640	ENSG00000182447	0.1296	0.4407
ENSBTAG00000000391	1	107914514	107916071	ENSG00000196542	0.0503	0.3193
ENSBTAG00000004713	1	108002531	108004388	ENSG00000134014	0.0381	0.428
ENSBTAG00000016228	1	108008930	108045344	ENSG00000169251	0.0279	0.2724
ENSBTAG00000007468	1	108242195	108248076	ENSG00000169255	0.0214	0.2906
ENSBTAG00000001274	1	108273961	108513717	ENSG00000163590	0.0038	0.2675
ENSBTAG00000017322	1	108641594	108642604	ENSG00000179674	0.1322	0.461
ENSBTAG00000017416	1	108758350	108788444	ENSG00000186432	0.0347	0.2545
ENSBTAG00000008078	1	108832970	108845338	ENSG00000213186	0.0503	0.2914
ENSBTAG00000005862	1	108848663	108881385	ENSG00000113810	0.0348	0.2952
ENSBTAG00000031572	1	108897832	108994864	ENSG00000068885	0.059	0.4355
ENSBTAG00000015150	1	109218782	109225482	ENSG00000168811	0.1025	0.3027
ENSBTAG00000014960	1	109336963	109387041	ENSG00000151967	0.0281	0.3138
ENSBTAG00000003135	1	110017785	110039366	ENSG00000214216	0.1319	0.4739
ENSBTAG00000038395	1	110543210	110544838	ENSG00000232374	0.2502	0.3555
ENSBTAG00000009263	1	110553883	110581520	ENSG00000118855	0.0503	0.3276
ENSBTAG00000014713	1	110660576	110702453	ENSG00000118849	0.193	0.471
ENSBTAG00000027795	1	110706472	110755986	ENSG00000168827	0.0366	0.3171
ENSBTAG00000009336	1	110719905	110727632	ENSG00000079257	0.069	0.2137
ENSBTAG00000004126	1	110761232	110791693	ENSG00000178053	0.0892	0.268
ENSBTAG00000031561	1	110825174	111295551	ENSG00000174891	0.0181	0.3109
ENSBTAG00000005230	1	111299606	111307937	ENSG00000168779	0.0062	0.3262
ENSBTAG00000024643	1	112099298	112160686	ENSG00000197415	0.4342	1.1672
ENSBTAG00000009012	1	112140953	112146838	ENSG00000163661	0.0951	0.3091
ENSBTAG00000003851	1	112621523	112634520	ENSG00000163660	0.0069	0.1823
ENSBTAG00000018009	1	112748454	112815100	ENSG00000197980	0.1044	0.3321
ENSBTAG00000012120	1	113105855	113128852	ENSG00000163659	0.0265	0.2324
ENSBTAG00000018471	1	113265277	113276588	ENSG00000114850	0.0077	0.2478
ENSBTAG00000018465	1	113281453	113587499	ENSG00000169282	0.1084	0.506
ENSBTAG00000009622	1	113867992	113887056	ENSG00000169962	1.0201	49.8452
ENSBTAG00000013013	1	114053502	114124662	ENSG00000163655	0.0122	0.2005
ENSBTAG00000014318	1	114149353	114170122	ENSG00000169359	0.038	0.2531
ENSBTAG00000005203	1	114196434	114221722	ENSG00000174928	0.0953	0.2622
ENSBTAG00000008307	1	114380240	114530458	ENSG00000114805	0.071	0.3554
ENSBTAG00000002075	1	114841189	114957509	ENSG00000196549	0.0485	0.2812
ENSBTAG00000024623	1	115048293	115048779	ENSG00000185808	0.0614	0.5062
ENSBTAG00000006147	1	115601325	115686496	ENSG00000174948	0.083	0.2971
ENSBTAG00000006142	1	115693128	115738064	ENSG00000174953	0.0317	0.3364
ENSBTAG00000013439	1	115749419	115888900	ENSG00000114790	0.0522	0.3716
ENSBTAG00000011631	1	116426313	116426935	ENSG00000128245	0.3146	1.6855
ENSBTAG00000016961	1	117038715	117042652	ENSG00000181467	0.0021	0.81
ENSBTAG00000019670	1	117829362	117834544	ENSG00000198829	0.1765	0.5113
ENSBTAG00000023447	1	117918270	117918889	ENSG00000234733	0.3612	0.6887
ENSBTAG00000001728	1	118202014	118229906	ENSG00000152580	0.1485	0.3998
ENSBTAG00000021703	1	118233826	118314437	ENSG00000144893	0.0268	0.3464
ENSBTAG00000015837	1	118273822	118326091	ENSG00000169313	0.0495	0.3973
ENSBTAG00000031397	1	118334799	118337542	ENSG00000181631	0.1052	0.4025
ENSBTAG00000011192	1	118360406	118376844	ENSG00000138271	0.0364	0.4991
ENSBTAG00000020990	1	118426855	118458900	ENSG00000174944	0.1258	0.5891
ENSBTAG00000009848	1	118471626	118478165	ENSG00000174946	0.0398	0.3925
ENSBTAG00000011267	1	118792380	118836148	ENSG00000163646	0.0392	0.3115
ENSBTAG00000038069	1	118875424	118903820	ENSG00000214237	0.1168	0.4101
ENSBTAG00000023445	1	118996881	119014757	ENSG00000181788	0.0063	0.3817
ENSBTAG00000001331	1	119140104	119164162	ENSG00000163645	0.1184	0.2764
ENSBTAG00000031329	1	119195378	119222469	ENSG00000198843	0.0203	0.1733
ENSBTAG00000031435	1	119300603	119330926	ENSG00000198843	0	0.1261
ENSBTAG00000009106	1	119352719	119397241	ENSG00000144895	0.0296	0.2444
ENSBTAG00000009104	1	119397560	119399841	ENSG00000120742	0	0.1615
ENSBTAG00000018402	1	119471644	119515440	ENSG00000196428	0.0823	0.2551
ENSBTAG00000011150	1	120029161	120035850	ENSG00000070087	0.0617	0.3484
ENSBTAG00000011147	1	120038781	120199685	ENSG00000082996	0.0111	0.1492
ENSBTAG00000031346	1	120216808	120250475	ENSG00000206199	0.0745	0.2767
ENSBTAG00000005068	1	120264795	120276941	ENSG00000114744	0.0309	0.3191
ENSBTAG00000007814	1	120435082	120579513	ENSG00000018408	0.0116	0.3708
ENSBTAG00000001893	1	120600100	120627687	ENSG00000169903	0.1012	0.3534
ENSBTAG00000039407	1	120706210	120713973	ENSG00000169908	0.2884	0.8627
ENSBTAG00000019960	1	120804663	120828943	ENSG00000163762	0.0522	0.354
ENSBTAG00000012164	1	120901556	120943603	ENSG00000047457	0.0755	0.3539
ENSBTAG00000002395	1	120950144	120992566	ENSG00000163755	0.0552	0.2924
ENSBTAG00000019704	1	121020645	121084579	ENSG00000071794	0.0417	0.2655
ENSBTAG00000001721	1	121099446	121140175	ENSG00000163754	0.0378	0.2382
ENSBTAG00000015008	1	121246532	121278663	ENSG00000163751	0.0794	0.246
ENSBTAG00000000456	1	121288650	121325659	ENSG00000153002	0.1035	0.3304
ENSBTAG00000016947	1	121428627	121487263	ENSG00000144891	0.023	0.3352
ENSBTAG00000014751	1	123084193	123086793	ENSG00000152977	0.001	0.6627
ENSBTAG00000014749	1	123092458	123105244	ENSG00000174963	0.0299	0.3032
ENSBTAG00000005522	1	124136396	124151590	ENSG00000231213	0.0305	0.342
ENSBTAG00000011986	1	124554522	124596568	ENSG00000114698	0.1159	0.3288
ENSBTAG00000007331	1	124645965	124767548	ENSG00000152952	0.0245	0.2497
ENSBTAG00000007933	1	126892781	126912454	ENSG00000181744	0.0011	0.1455
ENSBTAG00000031178	1	127079584	127827338	ENSG00000181804	0.0339	0.2548
ENSBTAG00000011584	1	127949265	127951984	ENSG00000175040	0.0098	0.8305
ENSBTAG00000009154	1	128015444	128064778	ENSG00000163714	0.0021	0.2228
ENSBTAG00000011116	1	128118237	128120317	ENSG00000188582	0.0338	0.7866
ENSBTAG00000016026	1	128211159	128361696	ENSG00000163710	0.0306	0.4527
ENSBTAG00000002232	1	128389426	128450284	ENSG00000144935	0.0012	0.2259
ENSBTAG00000023429	1	128455092	128515052	ENSG00000120756	0.0291	0.2467
ENSBTAG00000011529	1	128620606	128724841	ENSG00000175054	0.0328	0.2662
ENSBTAG00000011524	1	128726026	128834738	ENSG00000114127	0.0383	0.2335
ENSBTAG00000006222	1	129106397	129176286	ENSG00000114126	0.006	0.2922
ENSBTAG00000014140	1	129199748	129234883	ENSG00000069849	0.157	0.3295
ENSBTAG00000021886	1	129297592	129337901	ENSG00000114124	0.0828	0.379
ENSBTAG00000002185	1	129367350	129374624	ENSG00000114125	0.0106	0.2395
ENSBTAG00000015413	1	129551267	129648352	ENSG00000155903	0.0232	0.2232
ENSBTAG00000040061	1	129742993	129746541	ENSG00000177311	0.1082	0.5464
ENSBTAG00000014034	1	129896965	129913587	ENSG00000155893	0.1011	0.7731
ENSBTAG00000038566	1	129923999	129924611	ENSG00000215003	0.1419	0.6792
ENSBTAG00000009115	1	130107335	130110705	ENSG00000175093	0.0997	1.5064
ENSBTAG00000015310	1	130217657	130238500	ENSG00000114120	0.0264	0.2769
ENSBTAG00000018346	1	130488124	130518374	ENSG00000155890	0.0543	0.5036
ENSBTAG00000008714	1	130616670	130786648	ENSG00000158258	0.0429	0.4359
ENSBTAG00000020028	1	131833475	131896452	ENSG00000114115	0.0159	0.4434
ENSBTAG00000015056	1	131939761	131964730	ENSG00000114113	0.0695	0.4585
ENSBTAG00000014843	1	132020304	132050806	ENSG00000184432	0.0069	0.2865
ENSBTAG00000031277	1	132094111	132095326	ENSG00000183770	0.0112	0.6796
ENSBTAG00000043968	1	132203910	132204346	ENSG00000170043	0.1947	0.5278
ENSBTAG00000006909	1	132307744	132408727	ENSG00000051382	0.0165	0.2606
ENSBTAG00000023426	1	132426609	132442987	ENSG00000158234	0.1105	0.3859
ENSBTAG00000018538	1	132508167	132575536	ENSG00000114107	0.0896	0.292
ENSBTAG00000008111	1	132608809	132659971	ENSG00000158220	0.139	0.4808
ENSBTAG00000001497	1	132702960	132809258	ENSG00000158186	0.0021	0.2974
ENSBTAG00000012850	1	132828887	132856623	ENSG00000181322	0.0835	0.2966
ENSBTAG00000019952	1	132863648	132970686	ENSG00000114098	0.0108	0.183
ENSBTAG00000019949	1	132982987	132994690	ENSG00000138231	0.0594	0.2966
ENSBTAG00000001451	1	133044778	133049425	ENSG00000118017	0.109	0.4866
ENSBTAG00000015198	1	133081579	133113870	ENSG00000158163	0.1157	0.4693
ENSBTAG00000014589	1	133158563	133175774	ENSG00000066405	0.0985	0.5083
ENSBTAG00000008299	1	134263336	134302752	ENSG00000174564	0.1106	0.4677
ENSBTAG00000018427	1	134312116	134388579	ENSG00000158092	0.0048	0.2008
ENSBTAG00000003833	1	134393817	134430111	ENSG00000168917	0.0241	0.2295
ENSBTAG00000035437	1	134898321	135079234	ENSG00000118007	0.0004	0.2277
ENSBTAG00000015221	1	135085560	135182062	ENSG00000114054	0.0214	0.3498
ENSBTAG00000000750	1	135269869	135271305	ENSG00000174579	0.0079	0.1271
ENSBTAG00000023416	1	135274667	135428281	ENSG00000073711	0.0263	0.2858
ENSBTAG00000015377	1	136399296	136745182	ENSG00000154928	0.0245	0.4227
ENSBTAG00000031078	1	137055669	137101887	ENSG00000174611	0.1015	0.6809
ENSBTAG00000007014	1	137124546	137187980	ENSG00000182923	0.0843	0.273
ENSBTAG00000014461	1	137198715	137204016	ENSG00000129055	0	0.3882
ENSBTAG00000000742	1	137310133	137323783	ENSG00000114019	0.0404	0.5777
ENSBTAG00000016999	1	137461555	137544746	ENSG00000163785	0.0575	0.287
ENSBTAG00000001324	1	137741207	137828512	ENSG00000174640	0.0911	0.4721
ENSBTAG00000000905	1	137873242	137931404	ENSG00000154917	0	0.361
ENSBTAG00000044075	1	137938098	137957011	ENSG00000144867	0.0217	0.2284
ENSBTAG00000035556	1	138023621	138035473	ENSG00000091527	0.0453	0.2532
ENSBTAG00000017659	1	138116264	138192771	ENSG00000170819	0.1309	0.6504
ENSBTAG00000018508	1	138196423	138419391	ENSG00000144868	0.1048	0.3468
ENSBTAG00000035654	1	138900517	138901245	ENSG00000146425	0.0125	0.7113
ENSBTAG00000005769	1	139020637	139075589	ENSG00000113971	0.0214	0.2647
ENSBTAG00000004495	1	139078784	139111360	ENSG00000081307	0.0254	0.2455
ENSBTAG00000019577	1	139185303	139189347	ENSG00000129048	0.0774	0.3057
ENSBTAG00000002966	1	139255970	139368534	ENSG00000138246	0.0121	0.269
ENSBTAG00000011634	1	139462956	139498950	ENSG00000014257	0.1224	0.2955
ENSBTAG00000010448	1	140495316	140548158	ENSG00000196353	0.0027	0.3404
ENSBTAG00000030942	1	140586166	140643248	ENSG00000114686	0.0856	0.3394
ENSBTAG00000009258	1	140992864	141034205	ENSG00000114670	0.1306	0.4185
ENSBTAG00000007462	1	141119676	141133321	ENSG00000034533	0.1272	0.429
ENSBTAG00000011626	1	141152298	141308859	ENSG00000017260	0.0066	0.2408
ENSBTAG00000013600	1	141510071	141522679	ENSG00000183527	0.0535	0.3949
ENSBTAG00000013602	1	141525090	141646861	ENSG00000185658	0.0529	0.3414
ENSBTAG00000018768	1	141690419	141696789	ENSG00000197366	0.2112	0.4907
ENSBTAG00000023106	1	141706882	141716542	ENSG00000170364	0.0795	0.2138
ENSBTAG00000013629	1	141727479	141742420	ENSG00000182093	0.0186	0.4639
ENSBTAG00000030993	1	141755112	141796835	ENSG00000157578	0.1848	0.7657
ENSBTAG00000007068	1	141813333	141884484	ENSG00000185437	0.1527	0.4651
ENSBTAG00000023407	1	142031922	142033946	ENSG00000183778	0.2259	0.9971
ENSBTAG00000002029	1	142237443	142289378	ENSG00000183067	0.3491	0.5934
ENSBTAG00000000136	1	142494835	142530166	ENSG00000183036	0.0165	0.336
ENSBTAG00000004754	1	142588538	142949166	ENSG00000171587	0.0091	0.4592
ENSBTAG00000000394	1	144147528	144252613	ENSG00000182240	0.034	0.4471
ENSBTAG00000030921	1	144317837	144383504	ENSG00000183844	0.1192	0.6766
ENSBTAG00000008471	1	144387760	144424819	ENSG00000183486	0.1846	0.5894
ENSBTAG00000030913	1	144443506	144472306	ENSG00000157601	0.1644	0.7926
ENSBTAG00000009132	1	144478980	144513624	ENSG00000184012	0.1293	0.555
ENSBTAG00000021251	1	144786780	144812992	ENSG00000183421	0.051	0.9696
ENSBTAG00000021253	1	144905825	144954118	ENSG00000141956	0.0384	0.8851
ENSBTAG00000021259	1	144981559	145043078	ENSG00000157617	0.1417	0.7483
ENSBTAG00000030836	1	145073844	145092111	ENSG00000173276	0.1659	2.4895
ENSBTAG00000021270	1	145195557	145266643	ENSG00000177398	0.2427	0.9147
ENSBTAG00000021272	1	145352437	145415377	ENSG00000160179	0.0981	1.1584
ENSBTAG00000021276	1	145429350	145433131	ENSG00000160180	0.099	0.5521
ENSBTAG00000030814	1	145487210	145490476	ENSG00000160181	0.1424	0.9813
ENSBTAG00000021280	1	145526858	145547116	ENSG00000160183	0.0549	0.6812
ENSBTAG00000023398	1	145561562	145658782	ENSG00000160185	0.0797	0.8012
ENSBTAG00000021284	1	145681473	145694641	ENSG00000160188	0.1023	0.9197
ENSBTAG00000021286	1	145725688	145798823	ENSG00000160190	0.0687	0.6974
ENSBTAG00000021899	1	145855618	145959952	ENSG00000160191	0.0456	0.6434
ENSBTAG00000021491	1	146008298	146019655	ENSG00000160194	0.3014	0.5845
ENSBTAG00000014153	1	146068531	146089089	ENSG00000160199	0.0249	0.5891
ENSBTAG00000021490	1	146121854	146141965	ENSG00000160193	0.1125	0.8429
ENSBTAG00000000160	1	146156935	146179608	ENSG00000160200	0.0586	0.7197
ENSBTAG00000011645	1	146199434	146212401	ENSG00000233556	0.0519	0.4248
ENSBTAG00000003134	1	146255284	146258113	ENSG00000160202	0.0275	0.8538
ENSBTAG00000007818	1	146421432	146435019	ENSG00000186866	0.0467	1.2087
ENSBTAG00000017486	1	146477862	146515559	ENSG00000197381	0.0349	1.0627
ENSBTAG00000017010	1	146710164	146734315	ENSG00000160256	0.1305	0.8207
ENSBTAG00000017060	1	146755368	146784528	ENSG00000160255	0.0917	1.2169
ENSBTAG00000021771	1	146813496	146830924	ENSG00000183255	0.108	0.8605
ENSBTAG00000017321	1	146847431	146856962	ENSG00000184900	0.0362	1.1158
ENSBTAG00000013911	1	146859769	146886072	ENSG00000184787	0.0026	0.5748
ENSBTAG00000011012	1	146937331	146938595	ENSG00000215454	0.0987	1.0457
ENSBTAG00000011012	1	146937331	146938595	ENSG00000189169	0.113	1.0076
ENSBTAG00000011012	1	146937331	146938595	ENSG00000188155	0.1223	1.1649
ENSBTAG00000011012	1	146937331	146938595	ENSG00000215455	0.1246	0.9169
ENSBTAG00000011012	1	146937331	146938595	ENSG00000212935	0.1282	1.028
ENSBTAG00000011012	1	146937331	146938595	ENSG00000205441	0.1388	0.983
ENSBTAG00000011012	1	146937331	146938595	ENSG00000221837	0.1499	0.9584
ENSBTAG00000011012	1	146937331	146938595	ENSG00000205445	0.1517	0.7026
ENSBTAG00000011012	1	146937331	146938595	ENSG00000205439	0.1517	0.7327
ENSBTAG00000011012	1	146937331	146938595	ENSG00000187766	0.18	1.2201
ENSBTAG00000011012	1	146937331	146938595	ENSG00000221859	0.1833	0.9135
ENSBTAG00000030865	1	146978463	146979368	ENSG00000215454	0.0967	0.9808
ENSBTAG00000030865	1	146978463	146979368	ENSG00000189169	0.114	0.8379
ENSBTAG00000030865	1	146978463	146979368	ENSG00000188155	0.1208	0.9729
ENSBTAG00000030865	1	146978463	146979368	ENSG00000215455	0.1274	0.9761
ENSBTAG00000030865	1	146978463	146979368	ENSG00000212935	0.135	1.0942
ENSBTAG00000030865	1	146978463	146979368	ENSG00000205441	0.1436	0.9007
ENSBTAG00000030865	1	146978463	146979368	ENSG00000205439	0.1552	0.811
ENSBTAG00000030865	1	146978463	146979368	ENSG00000221837	0.1611	1.0419
ENSBTAG00000030865	1	146978463	146979368	ENSG00000205445	0.1622	0.8629
ENSBTAG00000030865	1	146978463	146979368	ENSG00000187766	0.193	1.2058
ENSBTAG00000030865	1	146978463	146979368	ENSG00000221859	0.1938	1.029
ENSBTAG00000040291	1	146987735	146988794	ENSG00000212935	0.1688	1.7971
ENSBTAG00000040291	1	146987735	146988794	ENSG00000215455	0.2063	2.8219
ENSBTAG00000040291	1	146987735	146988794	ENSG00000215454	0.2127	2.9423
ENSBTAG00000040291	1	146987735	146988794	ENSG00000205439	0.2127	1.6214
ENSBTAG00000040291	1	146987735	146988794	ENSG00000205441	0.2202	2.2688
ENSBTAG00000040291	1	146987735	146988794	ENSG00000188155	0.2261	2.9359
ENSBTAG00000040291	1	146987735	146988794	ENSG00000221837	0.2269	2.2789
ENSBTAG00000040291	1	146987735	146988794	ENSG00000205445	0.2353	2.9809
ENSBTAG00000040291	1	146987735	146988794	ENSG00000189169	0.238	2.9019
ENSBTAG00000040291	1	146987735	146988794	ENSG00000221859	0.2514	3.1002
ENSBTAG00000040291	1	146987735	146988794	ENSG00000187766	0.2613	2.032
ENSBTAG00000037662	1	147020190	147021115	ENSG00000212935	0.1244	1.194
ENSBTAG00000037662	1	147020190	147021115	ENSG00000215454	0.1252	1.2538
ENSBTAG00000037662	1	147020190	147021115	ENSG00000189169	0.1355	1.283
ENSBTAG00000037662	1	147020190	147021115	ENSG00000188155	0.1508	1.4077
ENSBTAG00000037662	1	147020190	147021115	ENSG00000215455	0.1533	1.3257
ENSBTAG00000037662	1	147020190	147021115	ENSG00000205441	0.1586	1.3189
ENSBTAG00000037662	1	147020190	147021115	ENSG00000221837	0.1841	1.5031
ENSBTAG00000037662	1	147020190	147021115	ENSG00000205439	0.1844	1.3231
ENSBTAG00000037662	1	147020190	147021115	ENSG00000205445	0.1909	0.9598
ENSBTAG00000037662	1	147020190	147021115	ENSG00000187766	0.2158	1.2711
ENSBTAG00000037662	1	147020190	147021115	ENSG00000221859	0.2272	1.1502
ENSBTAG00000000972	1	147050132	147051206	ENSG00000215454	0.134	2.0243
ENSBTAG00000000972	1	147050132	147051206	ENSG00000189169	0.1402	1.2907
ENSBTAG00000000972	1	147050132	147051206	ENSG00000215455	0.1406	1.7143
ENSBTAG00000000972	1	147050132	147051206	ENSG00000188155	0.1571	1.8027
ENSBTAG00000000972	1	147050132	147051206	ENSG00000221837	0.1573	1.4118
ENSBTAG00000000972	1	147050132	147051206	ENSG00000212935	0.1575	1.5319
ENSBTAG00000000972	1	147050132	147051206	ENSG00000205441	0.1642	1.4663
ENSBTAG00000000972	1	147050132	147051206	ENSG00000205439	0.1725	0.9291
ENSBTAG00000000972	1	147050132	147051206	ENSG00000205445	0.1814	1.2109
ENSBTAG00000000972	1	147050132	147051206	ENSG00000221859	0.1847	1.6681
ENSBTAG00000000972	1	147050132	147051206	ENSG00000187766	0.1906	3.6899
ENSBTAG00000018607	1	147073183	147099006	ENSG00000175894	0.076	0.8585
ENSBTAG00000017882	1	147112789	147115122	ENSG00000160233	0.1013	1.2159
ENSBTAG00000021901	1	147128680	147169866	ENSG00000142185	0.1115	0.9563
ENSBTAG00000019589	1	147188796	147200228	ENSG00000160226	0.1475	1.0263
ENSBTAG00000010658	1	147204903	147232096	ENSG00000141959	0.0425	0.9405
ENSBTAG00000023393	1	147242155	147252518	ENSG00000160224	0.13	0.835
ENSBTAG00000014882	1	147283413	147297828	ENSG00000142182	0.1235	0.775
ENSBTAG00000014880	1	147305624	147313135	ENSG00000160223	0.2742	0.9514
ENSBTAG00000007105	1	147388099	147401301	ENSG00000160221	0.0478	0.7347
ENSBTAG00000007100	1	147405085	147459860	ENSG00000160218	0.064	0.6082
ENSBTAG00000003981	1	147645918	147660077	ENSG00000160214	0.2116	0.923
ENSBTAG00000000524	1	147670324	147673775	ENSG00000160213	0.1194	1.3446
ENSBTAG00000018189	1	147696997	147701233	ENSG00000160213	0.182	1.608
ENSBTAG00000018186	1	147712368	147738298	ENSG00000160209	0.064	0.8811
ENSBTAG00000017418	1	147764556	147791530	ENSG00000160208	0.2189	0.7481
ENSBTAG00000017407	1	147791632	147878619	ENSG00000160207	0.0364	0.5842
ENSBTAG00000011437	1	147946803	147954589	ENSG00000142178	0.0776	0.6856
ENSBTAG00000023907	1	148010060	148231926	ENSG00000182871	0.175	0.7824
ENSBTAG00000024162	1	148107309	148212382	ENSG00000173638	0.1627	1.4578
ENSBTAG00000030775	1	148279820	148509213	ENSG00000183570	0.0039	0.2881
ENSBTAG00000011802	1	148553182	148571489	ENSG00000142156	0.0432	0.7238
ENSBTAG00000019269	1	148757178	148785704	ENSG00000142173	0.048	0.6685
ENSBTAG00000020404	1	148796139	148811683	ENSG00000160282	0.1219	1.0018
ENSBTAG00000020409	1	148813756	148829448	ENSG00000160284	0.0687	1.4457
ENSBTAG00000018936	1	148837165	148867630	ENSG00000160285	0.083	0.6367
ENSBTAG00000003148	1	148879215	148919856	ENSG00000160294	0.0936	0.4528
ENSBTAG00000003161	1	148921489	148925703	ENSG00000182362	0.2095	5.1782
ENSBTAG00000021984	1	148931431	148942266	ENSG00000160298	0.3745	0.6196
ENSBTAG00000030670	1	148949934	149011870	ENSG00000160299	0.3134	1.2833
ENSBTAG00000011495	1	148983223	149211043	ENSG00000160305	0.0386	0.7193
ENSBTAG00000021989	1	149081654	149096126	ENSG00000160299	0.1927	0.6076
ENSBTAG00000005503	1	149295267	149320044	ENSG00000160310	0.075	0.677
ENSBTAG00000007039	1	149566248	149594298	ENSG00000147364	0.0563	0.6993
ENSBTAG00000043957	1	149600632	149645534	ENSG00000180190	0.1239	0.6382
ENSBTAG00000004742	1	149977950	150073114	ENSG00000159216	0.0134	0.36
ENSBTAG00000018682	1	151512454	151534834	ENSG00000185917	0.1097	0.3852
ENSBTAG00000023384	1	151540850	151608886	ENSG00000159228	0.0652	0.5641
ENSBTAG00000030631	1	151586936	151589006	ENSG00000159228	0.1167	0.5118
ENSBTAG00000030629	1	151665524	151667594	ENSG00000159228	0.1167	0.5118
ENSBTAG00000018688	1	151701237	151711028	ENSG00000159231	0.0768	0.6025
ENSBTAG00000014306	1	151727026	151851482	ENSG00000142197	0.0784	0.671
ENSBTAG00000011876	1	151865428	151907185	ENSG00000159256	0.0696	0.4158
ENSBTAG00000011880	1	151918862	151944460	ENSG00000159259	0.0814	0.5974
ENSBTAG00000030585	1	152015504	152016208	ENSG00000159261	0.0763	1.2809
ENSBTAG00000021447	1	152255445	152307348	ENSG00000159263	0.0959	0.5721
ENSBTAG00000033679	1	152314117	152573893	ENSG00000159267	0.1488	0.592
ENSBTAG00000036019	1	152632904	152642196	ENSG00000183145	0.3208	0.5418
ENSBTAG00000011512	1	152678549	152691250	ENSG00000185808	0.0262	0.4924
ENSBTAG00000008167	1	152704270	152810526	ENSG00000182670	0.1088	0.3438
ENSBTAG00000004791	1	152835330	152856972	ENSG00000157538	0.0302	0.6704
ENSBTAG00000001771	1	153036024	153076933	ENSG00000157540	0.0037	0.1891
ENSBTAG00000037616	1	153296135	153296497	ENSG00000157542	0.0008	0.8316
ENSBTAG00000000973	1	154023750	154028415	ENSG00000157551	0.014	0.7091
ENSBTAG00000020787	1	154964350	155050748	ENSG00000196455	0.0169	0.5065
ENSBTAG00000039025	1	155321133	155347675	ENSG00000172752	0.1543	0.2971
ENSBTAG00000021139	1	155523837	155527460	ENSG00000228252	0.1376	0.5046
ENSBTAG00000006479	1	155717665	155776565	ENSG00000131375	0.0234	0.36
ENSBTAG00000023377	1	155779416	155859482	ENSG00000131370	0.0982	1.0669
ENSBTAG00000023375	1	155927442	155943785	ENSG00000206562	0.0487	0.3232
ENSBTAG00000019202	1	155943833	155955844	ENSG00000144597	0.0271	0.618
ENSBTAG00000040193	1	155975885	156040652	ENSG00000206561	0.057	0.376
ENSBTAG00000003718	1	156084866	156133317	ENSG00000131373	0.0624	0.3056
ENSBTAG00000019129	1	156132897	156174003	ENSG00000169814	0.1257	0.5405
ENSBTAG00000024815	1	156195821	156321098	ENSG00000206560	0.0087	0.388
ENSBTAG00000008240	1	156679949	156724107	ENSG00000131386	0.1711	0.8154
ENSBTAG00000003916	1	156761278	156766505	ENSG00000154813	0.0241	0.3932
ENSBTAG00000004891	1	156774534	156818436	ENSG00000154814	0.0946	0.5881
ENSBTAG00000030593	1	156835727	156904859	ENSG00000131378	0.2702	0.7894
ENSBTAG00000000502	1	157143073	157169266	ENSG00000092345	0.0406	0.225
ENSBTAG00000000502	1	157143073	157169266	ENSG00000205916	0.2523	0.4534
ENSBTAG00000000502	1	157143073	157169266	ENSG00000188120	0.2638	0.4524
ENSBTAG00000000502	1	157143073	157169266	ENSG00000187191	0.311	0.5604
ENSBTAG00000000502	1	157143073	157169266	ENSG00000205944	0.3464	0.6507
ENSBTAG00000009942	1	157534701	157626872	ENSG00000154822	0.0126	1.164
ENSBTAG00000030581	1	157628879	157995194	ENSG00000131374	0.1005	0.5
ENSBTAG00000021158	1	158985353	159078764	ENSG00000182568	0.0472	0.6055
ENSBTAG00000012798	1	160204264	160316696	ENSG00000089558	0.4439	55.769
ENSBTAG00000013806	1	160645172	160709990	ENSG00000163576	0.1129	0.4712
ENSBTAG00000013005	1	160721577	160751698	ENSG00000144566	0.0063	0.4573
ENSBTAG00000004061	1	160751870	160767182	ENSG00000183977	0.2667	0.7179
ENSBTAG00000000746	1	160823665	160893768	ENSG00000114166	0.0174	0.5794
ENSBTAG00000000752	1	160912468	160932324	ENSG00000129810	0.2522	0.494
ENSBTAG00000004538	1	161009660	161022807	ENSG00000172748	0.1585	0.5092
ENSBTAG00000040335	1	161066766	161070834	ENSG00000126856	0.3606	0.995
ENSBTAG00000010051	2	279877	306826	ENSG00000146166	0.0928	0.4872
ENSBTAG00000009831	2	373017	633135	ENSG00000104044	0.1234	0.4899
ENSBTAG00000013916	2	681614	911486	ENSG00000128731	0.0208	0.4681
ENSBTAG00000002316	2	955665	997907	ENSG00000170113	0.0366	0.4619
ENSBTAG00000016895	2	1010756	1030385	ENSG00000140157	0.0193	0.2788
ENSBTAG00000016894	2	1032870	1140976	ENSG00000068793	0.0056	0.5547
ENSBTAG00000014714	2	1198658	1249166	ENSG00000153575	0.0424	0.3607
ENSBTAG00000015841	2	1280083	1284160	ENSG00000136710	0.1416	0.6869
ENSBTAG00000003225	2	1284345	1289318	ENSG00000136718	0.0203	0.725
ENSBTAG00000011658	2	1299899	1319125	ENSG00000072135	0.1207	0.6388
ENSBTAG00000011658	2	1299899	1319125	ENSG00000127947	0.6905	49.4273
ENSBTAG00000011658	2	1299899	1319125	ENSG00000110786	0.8078	17.2495
ENSBTAG00000011658	2	1299899	1319125	ENSG00000153233	0.8876	52.1393
ENSBTAG00000038318	2	1438620	1439282	ENSG00000178171	0.1287	0.8344
ENSBTAG00000033895	2	1671636	1691527	ENSG00000136002	0.2033	0.4993
ENSBTAG00000034978	2	1821138	1862273	ENSG00000152102	0.0078	0.2441
ENSBTAG00000000941	2	1876214	1925331	ENSG00000115762	0.1446	0.5963
ENSBTAG00000031650	2	3376562	3376759	ENSG00000198938	0.0864	52.9494
ENSBTAG00000006157	2	4193997	4231176	ENSG00000136720	0.0127	1.4895
ENSBTAG00000005444	2	4309971	4409788	ENSG00000136731	0.0283	0.3389
ENSBTAG00000006003	2	4461692	4557199	ENSG00000136715	0.0139	0.3446
ENSBTAG00000008089	2	4636569	4643828	ENSG00000144233	0.0016	0.1647
ENSBTAG00000010225	2	4649437	4660927	ENSG00000144231	0.003	0.511
ENSBTAG00000005987	2	4730001	4852801	ENSG00000136709	0.0092	0.2213
ENSBTAG00000005986	2	4858085	4858747	ENSG00000173349	0.1038	1.1757
ENSBTAG00000006262	2	4914708	4953595	ENSG00000072163	0.0247	0.8348
ENSBTAG00000006261	2	4940170	4946205	ENSG00000144230	0.0544	1.3082
ENSBTAG00000039803	2	4949553	5035535	ENSG00000169994	0.0825	0.6116
ENSBTAG00000021172	2	5078349	5124270	ENSG00000163166	0.0351	0.3395
ENSBTAG00000003950	2	5175274	5185801	ENSG00000115718	0.2061	0.8306
ENSBTAG00000004216	2	5276044	5307161	ENSG00000169967	0.0398	0.3306
ENSBTAG00000020777	2	5321907	5352235	ENSG00000163161	0.0124	0.4497
ENSBTAG00000038275	2	5371055	5391956	ENSG00000186684	0.0628	0.411
ENSBTAG00000034949	2	5589398	5590847	ENSG00000137259	0.0103	1.2756
ENSBTAG00000019177	2	5595800	5652795	ENSG00000136717	0.0089	0.3685
ENSBTAG00000000266	2	5839634	5876300	ENSG00000138386	0.0196	0.283
ENSBTAG00000015678	2	6000261	6016633	ENSG00000189362	0.1938	0.3796
ENSBTAG00000007719	2	6025529	6087310	ENSG00000151690	0.066	0.3488
ENSBTAG00000007584	2	6140073	6173067	ENSG00000151689	0.1019	0.4566
ENSBTAG00000007787	2	6192073	6348621	ENSG00000198130	0.0812	0.3213
ENSBTAG00000026994	2	6354242	6432420	ENSG00000187699	0.1456	0.2415
ENSBTAG00000011808	2	6532638	6539265	ENSG00000138379	0.0289	0.2952
ENSBTAG00000018795	2	6731009	6835021	ENSG00000064933	0.1007	0.3347
ENSBTAG00000012561	2	6846638	6857401	ENSG00000128699	0.0062	0.1313
ENSBTAG00000000492	2	6852992	6967469	ENSG00000138381	0.1265	0.4454
ENSBTAG00000012557	2	6865538	6876034	ENSG00000128694	0.0557	0.3287
ENSBTAG00000012554	2	6878602	6938095	ENSG00000151687	0.0582	0.2948
ENSBTAG00000034953	2	6917357	6933906	ENSG00000151687	0.0603	0.1957
ENSBTAG00000010498	2	7066570	7148685	ENSG00000138449	0.055	0.273
ENSBTAG00000003002	2	7273034	7317660	ENSG00000115368	0.042	0.328
ENSBTAG00000033923	2	7375904	7380629	ENSG00000161243	0.347	0.5848
ENSBTAG00000027020	2	7613941	7722033	ENSG00000204262	0.0264	0.324
ENSBTAG00000021466	2	7741002	7779700	ENSG00000168542	0.0482	0.3267
ENSBTAG00000039927	2	8274762	8310022	ENSG00000144366	0.1614	0.7591
ENSBTAG00000033794	2	9336042	9433171	ENSG00000003436	0.1286	0.5708
ENSBTAG00000008483	2	9451266	9580451	ENSG00000064989	0.0403	0.3327
ENSBTAG00000007580	2	10068884	10094006	ENSG00000163012	0.1221	0.3853
ENSBTAG00000001683	2	10137803	10214529	ENSG00000144369	0.0371	0.2537
ENSBTAG00000019929	2	10174550	10323057	ENSG00000138448	0.0355	0.3457
ENSBTAG00000021762	2	10411943	10432966	ENSG00000065548	0.0061	0.1894
ENSBTAG00000009953	2	11025587	11056075	ENSG00000188738	0.1835	0.3852
ENSBTAG00000026122	2	11867295	11872363	ENSG00000170396	0.155	0.3935
ENSBTAG00000009777	2	13762508	13869260	ENSG00000163002	0.0183	0.3374
ENSBTAG00000020961	2	13833080	13849536	ENSG00000162999	0.0511	0.2232
ENSBTAG00000033662	2	13881658	13944118	ENSG00000061676	0.0065	0.2178
ENSBTAG00000019323	2	13985664	14022728	ENSG00000061676	0.0021	0.2384
ENSBTAG00000010977	2	14081949	14118143	ENSG00000162998	0.0164	0.3417
ENSBTAG00000008390	2	14182211	14230141	ENSG00000077232	0.0421	0.2892
ENSBTAG00000012100	2	14486153	14901109	ENSG00000115252	0.0642	0.2556
ENSBTAG00000044009	2	14922921	15043819	ENSG00000150722	0.0837	0.1655
ENSBTAG00000000937	2	15104631	15140666	ENSG00000138434	0.0751	0.2756
ENSBTAG00000001755	2	15373778	15376147	ENSG00000162992	0.0086	0.3345
ENSBTAG00000009257	2	15523764	15559307	ENSG00000188452	0.1031	0.3417
ENSBTAG00000009256	2	15561657	15653550	ENSG00000115232	0.0744	0.3752
ENSBTAG00000021726	2	17395437	17457408	ENSG00000163510	0.0431	0.3734
ENSBTAG00000003120	2	17658325	18045522	ENSG00000144331	0.0263	0.2329
ENSBTAG00000001861	2	18139215	18362050	ENSG00000187231	0.0046	0.229
ENSBTAG00000040538	2	18556303	18569459	ENSG00000163492	0.167	0.3073
ENSBTAG00000026986	2	18614147	18887358	ENSG00000155657	0.0482	0.4377
ENSBTAG00000001098	2	18939892	18966940	ENSG00000116095	0.0246	0.2322
ENSBTAG00000001098	2	18939892	18966940	ENSG00000229113	0.0381	0.2369
ENSBTAG00000001097	2	18970292	18978007	ENSG00000079150	0.0549	0.2473
ENSBTAG00000033254	2	18981186	18987510	ENSG00000204311	0.0078	0.22
ENSBTAG00000001096	2	18989494	19006284	ENSG00000180228	0.009	0.202
ENSBTAG00000014405	2	19033891	19120457	ENSG00000079156	0.0092	0.2401
ENSBTAG00000006168	2	19328611	19345788	ENSG00000155636	0.0191	0.2493
ENSBTAG00000016396	2	19393091	19820419	ENSG00000128655	0.0249	0.341
ENSBTAG00000027694	2	19829749	19832679	ENSG00000196659	0.0322	0.3975
ENSBTAG00000027694	2	19829749	19832679	ENSG00000197557	0.0324	0.4375
ENSBTAG00000027695	2	19887766	19889746	ENSG00000170364	0.1976	0.2545
ENSBTAG00000027696	2	19896238	19898872	ENSG00000196659	0.0356	0.3423
ENSBTAG00000027696	2	19896238	19898872	ENSG00000197557	0.043	0.3742
ENSBTAG00000009897	2	19913696	20048136	ENSG00000018510	0.0222	0.2019
ENSBTAG00000019255	2	20199466	20232028	ENSG00000116044	0.0593	0.2446
ENSBTAG00000021580	2	20240328	20245994	ENSG00000177733	0.4476	26.847
ENSBTAG00000006693	2	21232358	21307436	ENSG00000128654	0.0106	0.2254
ENSBTAG00000015840	2	21388450	21389756	ENSG00000128645	0.0908	0.5546
ENSBTAG00000004835	2	21404993	21408397	ENSG00000128652	0.0156	0.3701
ENSBTAG00000039581	2	21423442	21425615	ENSG00000170166	0.0344	0.418
ENSBTAG00000016033	2	21452696	21454374	ENSG00000128709	0.036	0.3412
ENSBTAG00000016030	2	21457415	21460516	ENSG00000128710	0.0025	0.125
ENSBTAG00000033330	2	21468051	21469940	ENSG00000128713	0.0319	0.3474
ENSBTAG00000004314	2	21476447	21477407	ENSG00000170178	0.048	0.4923
ENSBTAG00000004313	2	21482489	21484350	ENSG00000128714	0.0492	0.6727
ENSBTAG00000004312	2	21492894	21496885	ENSG00000174279	0.0654	0.572
ENSBTAG00000018061	2	21565224	21658015	ENSG00000144320	0.0578	0.2519
ENSBTAG00000031711	2	21686577	21687168	ENSG00000029993	0.0207	0.5677
ENSBTAG00000031711	2	21686577	21687168	ENSG00000213472	0.1941	0.9328
ENSBTAG00000002944	2	22314504	22317614	ENSG00000154518	0.0242	0.1262
ENSBTAG00000002295	2	22373710	22456631	ENSG00000115966	0.0083	0.1495
ENSBTAG00000008028	2	22581125	22683668	ENSG00000128656	0.0746	0.363
ENSBTAG00000018253	2	22722693	22742289	ENSG00000138435	0.0188	0.3166
ENSBTAG00000001585	2	22856387	22897451	ENSG00000115935	0.0736	0.3705
ENSBTAG00000021636	2	22973705	23008214	ENSG00000163328	0.0349	0.2429
ENSBTAG00000012966	2	23014871	23046614	ENSG00000144306	0.0585	0.2422
ENSBTAG00000038620	2	23045817	23087593	ENSG00000138433	0.092	0.2888
ENSBTAG00000014949	2	23097591	23100044	ENSG00000217236	0	0.5275
ENSBTAG00000008015	2	23200974	23203382	ENSG00000104777	0.3963	0.8766
ENSBTAG00000008015	2	23200974	23203382	ENSG00000230218	0.4048	0.7631
ENSBTAG00000008015	2	23200974	23203382	ENSG00000197701	0.4463	0.784
ENSBTAG00000008015	2	23200974	23203382	ENSG00000187928	0.5352	1.2299
ENSBTAG00000008015	2	23200974	23203382	ENSG00000172687	0.5355	0.8499
ENSBTAG00000008015	2	23200974	23203382	ENSG00000180081	0.8146	0.8126
ENSBTAG00000006970	2	23229842	23435416	ENSG00000138430	0.0034	0.1463
ENSBTAG00000000176	2	23547691	23595101	ENSG00000172845	0.0097	0.1168
ENSBTAG00000003458	2	24109725	24122902	ENSG00000144354	0.07	0.4884
ENSBTAG00000001083	2	24175184	24340572	ENSG00000091436	0.0407	0.2994
ENSBTAG00000020984	2	24377850	24732350	ENSG00000091428	0.0093	0.194
ENSBTAG00000016836	2	24822252	24866940	ENSG00000152256	0.0239	0.273
ENSBTAG00000017266	2	24966035	25051812	ENSG00000091409	0.0484	0.367
ENSBTAG00000005741	2	25287355	25289363	ENSG00000115844	0.0169	0.5682
ENSBTAG00000015217	2	25300700	25304443	ENSG00000144355	0.005	0.2431
ENSBTAG00000019075	2	25309339	25387733	ENSG00000172878	0.0233	0.2367
ENSBTAG00000010118	2	25403525	25443422	ENSG00000128708	0.0114	0.2046
ENSBTAG00000016762	2	25477147	25575796	ENSG00000115840	0.013	0.2141
ENSBTAG00000002646	2	25605929	25658718	ENSG00000077380	0.0208	0.2983
ENSBTAG00000007898	2	25753735	25785768	ENSG00000071967	0.1129	0.2488
ENSBTAG00000007683	2	25843859	25868920	ENSG00000115827	0.0477	0.1754
ENSBTAG00000016430	2	25869343	25953695	ENSG00000123600	0.0593	0.311
ENSBTAG00000006918	2	26199413	26310250	ENSG00000198586	0.0126	0.3005
ENSBTAG00000013218	2	26385038	26417067	ENSG00000115806	0.0837	0.3013
ENSBTAG00000007258	2	26464796	26503862	ENSG00000128683	0.0093	0.3218
ENSBTAG00000032846	2	26523660	26538811	ENSG00000204334	0.1612	0.4142
ENSBTAG00000003207	2	26590863	26592577	ENSG00000204335	0.0602	0.851
ENSBTAG00000003626	2	26762397	27004945	ENSG00000071909	0.0244	0.2593
ENSBTAG00000020296	2	27105777	27310618	ENSG00000144357	0.0133	0.2318
ENSBTAG00000026008	2	27328104	27338419	ENSG00000138382	0.0473	0.3088
ENSBTAG00000008716	2	27337217	27347309	ENSG00000138385	0.0221	0.4876
ENSBTAG00000001093	2	27365099	27381803	ENSG00000213160	0.0182	0.2892
ENSBTAG00000001092	2	27406629	27412138	ENSG00000144362	0.0727	0.3496
ENSBTAG00000001090	2	27412274	27436792	ENSG00000154479	0.0636	0.2826
ENSBTAG00000027789	2	27441724	27483058	ENSG00000138398	0.0273	0.3644
ENSBTAG00000010743	2	27487830	27524218	ENSG00000138399	0.1431	0.288
ENSBTAG00000010743	2	27487830	27524218	ENSG00000232578	0.2118	0.3297
ENSBTAG00000010741	2	27528584	27544871	ENSG00000163093	0.0117	0.2295
ENSBTAG00000004555	2	27705743	27923795	ENSG00000081479	0.2165	0.4813
ENSBTAG00000005452	2	27728082	27758065	ENSG00000136051	0.0052	0.1939
ENSBTAG00000032587	2	27823128	27842454	ENSG00000154479	0.0618	0.2997
ENSBTAG00000004557	2	27961841	27985729	ENSG00000073737	0.0743	0.3067
ENSBTAG00000026885	2	28054627	28136449	ENSG00000073734	0.0654	0.3054
ENSBTAG00000004241	2	28152299	28159020	ENSG00000152254	0.0766	0.3037
ENSBTAG00000010048	2	28174557	28186942	ENSG00000152253	0.0459	0.2776
ENSBTAG00000010362	2	28195356	28258237	ENSG00000163072	0.1045	0.3308
ENSBTAG00000044179	2	28285657	28701934	ENSG00000172292	0.0335	0.1914
ENSBTAG00000017162	2	28864021	29187810	ENSG00000198648	0.0124	0.1856
ENSBTAG00000021954	2	29034403	29035715	ENSG00000163239	0.2564	0.4713
ENSBTAG00000003164	2	29307698	29308612	ENSG00000172318	0.0044	0.4888
ENSBTAG00000017743	2	30028609	30080446	ENSG00000163092	0.1095	0.3334
ENSBTAG00000019137	2	30877850	30938118	ENSG00000136546	0.1252	0.3333
ENSBTAG00000026882	2	31040486	31041703	ENSG00000176623	0.0452	0.3008
ENSBTAG00000002425	2	31042176	31133329	ENSG00000169432	0.0289	0.3249
ENSBTAG00000018520	2	31270013	31363759	ENSG00000144285	0.0094	0.2604
ENSBTAG00000016512	2	31382491	31480274	ENSG00000123607	0.0424	0.3882
ENSBTAG00000013957	2	31590413	31614133	ENSG00000115339	0.0208	0.2423
ENSBTAG00000039091	2	31662215	31756948	ENSG00000178662	0.022	0.5366
ENSBTAG00000038180	2	31927529	32012794	ENSG00000136531	0.0057	0.2643
ENSBTAG00000019385	2	32142020	32229198	ENSG00000153253	0.014	0.2454
ENSBTAG00000007650	2	32337291	32392564	ENSG00000169507	0.0943	0.4461
ENSBTAG00000005501	2	32575480	32627608	ENSG00000082438	0.1133	0.3255
ENSBTAG00000019291	2	32728376	32856722	ENSG00000115290	0.0139	0.1728
ENSBTAG00000008704	2	33822824	33825094	ENSG00000182263	0.0229	0.2227
ENSBTAG00000018446	2	35239682	35258200	ENSG00000115271	0.1041	0.1951
ENSBTAG00000008142	2	35282354	35337702	ENSG00000115267	0.0929	0.3291
ENSBTAG00000008140	2	35362903	35442038	ENSG00000078098	0.0292	0.1781
ENSBTAG00000000730	2	35463227	35473607	ENSG00000115263	0.0434	0.2467
ENSBTAG00000015330	2	35503576	35587041	ENSG00000197635	0.0749	0.2982
ENSBTAG00000015317	2	35593894	35858015	ENSG00000144290	0.0225	0.2887
ENSBTAG00000021692	2	36095016	36102622	ENSG00000136535	0.0019	0.1777
ENSBTAG00000021691	2	36107442	36217361	ENSG00000115233	0.0001	0.1209
ENSBTAG00000006654	2	36278114	36355683	ENSG00000136560	0.0719	0.1979
ENSBTAG00000005180	2	37102031	37320723	ENSG00000153250	0.0068	0.2817
ENSBTAG00000037733	2	37321924	37322571	ENSG00000234697	0.0878	0.0009
ENSBTAG00000009080	2	37396999	37488925	ENSG00000115221	0.0323	0.3955
ENSBTAG00000013073	2	37514064	37611141	ENSG00000153246	0.0869	0.3416
ENSBTAG00000017797	2	37616000	37672621	ENSG00000054219	0.1131	0.3283
ENSBTAG00000032515	2	37721801	37875749	ENSG00000153246	0.0905	0.2828
ENSBTAG00000008755	2	37956998	38004349	ENSG00000136536	0.0551	0.2521
ENSBTAG00000032447	2	38012644	38013276	ENSG00000146223	0.1384	0.2646
ENSBTAG00000020654	2	38092617	38423492	ENSG00000123636	0.0238	0.177
ENSBTAG00000004184	2	38441109	38473125	ENSG00000196151	0.066	0.2682
ENSBTAG00000013773	2	39034274	39099635	ENSG00000144283	0.0119	0.2078
ENSBTAG00000004267	2	39380536	39429141	ENSG00000153237	0.0931	0.2735
ENSBTAG00000012801	2	39613194	39650153	ENSG00000007001	0.0631	0.3433
ENSBTAG00000011909	2	39926385	40003195	ENSG00000115170	0.0037	0.289
ENSBTAG00000019337	2	40185872	40233876	ENSG00000123612	0.0089	0.2515
ENSBTAG00000008329	2	40316361	40345477	ENSG00000115165	0.074	0.4193
ENSBTAG00000012912	2	40414680	40420135	ENSG00000136541	0.1601	0.3972
ENSBTAG00000017376	2	40431059	40472517	ENSG00000136542	0.1106	0.3675
ENSBTAG00000009770	2	41069969	41217777	ENSG00000115159	0.0141	0.3281
ENSBTAG00000006159	2	42676911	42835028	ENSG00000162989	0.0036	0.2279
ENSBTAG00000005562	2	43146285	43792685	ENSG00000144278	0.0327	0.2904
ENSBTAG00000021526	2	44185028	44186474	ENSG00000177519	0.0035	1.0211
ENSBTAG00000012816	2	45367276	45368256	ENSG00000185787	0.008	0.4125
ENSBTAG00000001435	2	45532231	45573163	ENSG00000177917	0.0339	0.2753
ENSBTAG00000026851	2	45679543	45999755	ENSG00000157827	0.0123	0.3225
ENSBTAG00000001887	2	46138987	46186564	ENSG00000115145	0.0262	0.2456
ENSBTAG00000002297	2	46419869	46476703	ENSG00000182389	0.002	0.2962
ENSBTAG00000002293	2	46487755	46510365	ENSG00000162980	0.0026	0.1462
ENSBTAG00000006907	2	46594718	46805186	ENSG00000183091	0.0476	0.4137
ENSBTAG00000021020	2	46813762	46869246	ENSG00000080345	0.113	0.3724
ENSBTAG00000007239	2	46900711	46916905	ENSG00000123610	0.0215	0.2346
ENSBTAG00000032369	2	46979689	46999423	ENSG00000123609	0.1665	0.3879
ENSBTAG00000016217	2	47010649	47022161	ENSG00000184898	0.2325	0.3083
ENSBTAG00000016219	2	47179134	47187112	ENSG00000123609	0.1389	0.38
ENSBTAG00000039731	2	47952011	47973552	ENSG00000115963	0	0.315
ENSBTAG00000015962	2	48707433	48722940	ENSG00000168288	0.0184	0.249
ENSBTAG00000019683	2	49069342	49082395	ENSG00000150556	0.0569	0.4666
ENSBTAG00000018125	2	49492248	49580865	ENSG00000168280	0.0039	0.3316
ENSBTAG00000018581	2	49634436	49760566	ENSG00000135999	0.0122	0.0971
ENSBTAG00000019592	2	49892802	49950478	ENSG00000204406	0.0172	0.1103
ENSBTAG00000016081	2	50091319	50091908	ENSG00000197744	0.0276	0.4417
ENSBTAG00000016081	2	50091319	50091908	ENSG00000214138	0.0427	0.4253
ENSBTAG00000016081	2	50091319	50091908	ENSG00000214182	0.0431	0.4483
ENSBTAG00000016081	2	50091319	50091908	ENSG00000230984	0.0572	1.0939
ENSBTAG00000016081	2	50091319	50091908	ENSG00000187514	0.0596	0.6085
ENSBTAG00000015291	2	50419673	50469215	ENSG00000115947	0.1128	0.531
ENSBTAG00000018114	2	50473936	50567447	ENSG00000121989	0.0134	0.2402
ENSBTAG00000012615	2	54402583	54533570	ENSG00000169554	0.007	0.1472
ENSBTAG00000001132	2	54692760	55038278	ENSG00000121964	0.0797	0.2167
ENSBTAG00000032289	2	55212849	55809064	ENSG00000075884	0.0351	0.2593
ENSBTAG00000032277	2	55971967	56156302	ENSG00000115919	0.0739	0.3125
ENSBTAG00000013970	2	58329320	58477545	ENSG00000168702	0.0196	0.2977
ENSBTAG00000017629	2	61080467	61081503	ENSG00000100916	0.0174	0.2468
ENSBTAG00000018147	2	61110590	61251458	ENSG00000144227	0.0121	0.3226
ENSBTAG00000013455	2	61364578	61413261	ENSG00000144228	0.0106	0.2015
ENSBTAG00000001627	2	61746479	61746921	ENSG00000089063	0.0203	0.361
ENSBTAG00000014432	2	61972450	62017036	ENSG00000150540	0.0729	0.2684
ENSBTAG00000039437	2	62257755	62259073	ENSG00000137691	0.1421	0.6558
ENSBTAG00000044055	2	62664639	62899745	ENSG00000144229	0.0613	0.3605
ENSBTAG00000001060	2	64215942	64219655	ENSG00000121966	0.0435	0.4351
ENSBTAG00000009949	2	64355412	64420343	ENSG00000115866	0.0181	0.2474
ENSBTAG00000015172	2	64454373	64488758	ENSG00000076003	0.023	0.2708
ENSBTAG00000015170	2	64499763	64548198	ENSG00000115850	0.0926	0.4498
ENSBTAG00000015169	2	64552027	64581916	ENSG00000144224	0.1082	0.4177
ENSBTAG00000013302	2	64601841	64764417	ENSG00000048991	0.0282	0.2069
ENSBTAG00000026842	2	64973199	65096426	ENSG00000121988	0.0934	0.3243
ENSBTAG00000013449	2	65120080	65231055	ENSG00000115839	0.0229	0.3046
ENSBTAG00000014409	2	65264170	65305578	ENSG00000176601	0.1618	0.2953
ENSBTAG00000014158	2	65314977	65344222	ENSG00000082258	0.0249	0.1256
ENSBTAG00000008039	2	65355856	65409437	ENSG00000153086	0.0516	0.3217
ENSBTAG00000018753	2	65514920	65783533	ENSG00000152128	0.0254	0.3479
ENSBTAG00000018744	2	65791198	66046862	ENSG00000152127	0.0206	0.3863
ENSBTAG00000005238	2	68005792	68010377	ENSG00000176771	0.1814	0.43
ENSBTAG00000005234	2	68157267	68219368	ENSG00000150551	0.0314	0.3931
ENSBTAG00000021103	2	68618010	68659866	ENSG00000115084	0.0267	0.2183
ENSBTAG00000003401	2	68831148	68852297	ENSG00000115091	0.0012	0.1718
ENSBTAG00000002016	2	69521747	69522792	ENSG00000185900	0.247	1.4229
ENSBTAG00000005235	2	70927242	71099935	ENSG00000175497	0.0213	0.255
ENSBTAG00000015077	2	72831765	72846842	ENSG00000088205	0.0555	0.3764
ENSBTAG00000010221	2	72900914	73026047	ENSG00000125633	0.0349	0.3372
ENSBTAG00000002112	2	73118534	73138857	ENSG00000125629	0.028	0.1803
ENSBTAG00000021494	2	74018025	74022140	ENSG00000163064	0.0389	0.5287
ENSBTAG00000018473	2	74136436	74162099	ENSG00000019169	0.3787	0.5831
ENSBTAG00000003771	2	74325193	74326639	ENSG00000144119	0.0144	0.7425
ENSBTAG00000020794	2	74350001	74351142	ENSG00000085662	0.1268	0.6401
ENSBTAG00000007111	2	74480759	74524394	ENSG00000115107	0.06	0.6903
ENSBTAG00000010599	2	74573468	74658134	ENSG00000186132	0.0447	0.2409
ENSBTAG00000009517	2	74658281	74663461	ENSG00000155368	0.0629	0.336
ENSBTAG00000026825	2	74700115	74706189	ENSG00000171227	0.1805	1.0406
ENSBTAG00000013619	2	74708571	74767813	ENSG00000080293	0.0879	0.4804
ENSBTAG00000009057	2	74897979	74959916	ENSG00000163075	0.1686	0.6234
ENSBTAG00000009058	2	74970715	74971635	ENSG00000144120	0.1079	0.5989
ENSBTAG00000020855	2	75111542	75220701	ENSG00000088179	0.0267	0.3512
ENSBTAG00000018236	2	75240921	75381855	ENSG00000115109	0.0932	0.4655
ENSBTAG00000032021	2	75431755	75506541	ENSG00000144118	0.0085	0.7233
ENSBTAG00000019464	2	75663358	75665647	ENSG00000146731	0.0751	0.3365
ENSBTAG00000011682	2	76210633	76293271	ENSG00000074047	0.0649	0.6716
ENSBTAG00000007765	2	76572177	76633850	ENSG00000115112	0.0165	0.6422
ENSBTAG00000019781	2	76684607	76955542	ENSG00000074054	0.0158	0.4203
ENSBTAG00000019387	2	76997982	77008431	ENSG00000155438	0.1606	0.3609
ENSBTAG00000006059	2	77018913	77025959	ENSG00000211460	0.0022	0.3409
ENSBTAG00000026822	2	77241747	77242853	ENSG00000214435	0.2128	0.5056
ENSBTAG00000031918	2	77869632	77871219	ENSG00000220343	0.1311	0.306
ENSBTAG00000031898	2	80225043	80760432	ENSG00000155052	0.1587	0.642
ENSBTAG00000014863	2	82801033	82850131	ENSG00000136732	0.3049	1.5804
ENSBTAG00000007863	2	83287214	83341351	ENSG00000115419	0.0594	0.2657
ENSBTAG00000007867	2	83382392	83588177	ENSG00000115415	0.0184	0.4022
ENSBTAG00000039451	2	83488530	83513237	ENSG00000138378	0.0335	0.352
ENSBTAG00000011256	2	83714680	83914421	ENSG00000128641	0.009	0.3026
ENSBTAG00000018653	2	84190581	84199369	ENSG00000173559	0.0499	0.1267
ENSBTAG00000018497	2	84374348	84387379	ENSG00000168497	0.0658	0.6236
ENSBTAG00000014832	2	84514634	84792952	ENSG00000144339	0.0024	0.2317
ENSBTAG00000037816	2	86450435	86450659	ENSG00000198258	0.1572	0.4662
ENSBTAG00000009976	2	87918869	87920085	ENSG00000119318	0.0444	0.2154
ENSBTAG00000016782	2	88304458	88341282	ENSG00000196950	0.0366	0.1698
ENSBTAG00000016784	2	88343811	88579155	ENSG00000118997	0.0424	0.3455
ENSBTAG00000020696	2	88708622	88861837	ENSG00000138411	0.0534	0.3895
ENSBTAG00000017695	2	89220166	89302270	ENSG00000144395	0.0936	0.331
ENSBTAG00000007779	2	89336067	89367202	ENSG00000119041	0.0381	0.333
ENSBTAG00000020416	2	89409176	89483475	ENSG00000197121	0.0363	0.1909
ENSBTAG00000031696	2	89676964	89792914	ENSG00000065413	0.0423	0.3541
ENSBTAG00000012171	2	90139878	90141492	ENSG00000184344	0.1414	0.4365
ENSBTAG00000008915	2	90151070	90176076	ENSG00000115524	0.0028	0.2391
ENSBTAG00000004659	2	90211924	90228911	ENSG00000115520	0.0543	0.3595
ENSBTAG00000012586	2	90240524	90250069	ENSG00000144381	0.0102	0.3141
ENSBTAG00000012589	2	90250588	90252634	ENSG00000115541	0	0.3928
ENSBTAG00000019116	2	90265390	90295061	ENSG00000115540	0	0.1919
ENSBTAG00000007652	2	90306741	90383847	ENSG00000162944	0.0695	0.2865
ENSBTAG00000002056	2	90395820	90398061	ENSG00000152428	0.0553	0.3641
ENSBTAG00000031614	2	90432468	90501374	ENSG00000152430	0.0407	0.2264
ENSBTAG00000007635	2	90817163	90893501	ENSG00000115896	0.0157	0.3375
ENSBTAG00000016334	2	92118569	92235142	ENSG00000119042	0.0015	0.2573
ENSBTAG00000009952	2	92772860	92784839	ENSG00000178074	0.0623	0.2196
ENSBTAG00000019232	2	92791585	92811323	ENSG00000162971	0.0377	0.3009
ENSBTAG00000019231	2	92811597	92823153	ENSG00000162972	0.1227	0.2792
ENSBTAG00000016092	2	93124414	93315144	ENSG00000196141	0.0322	0.2663
ENSBTAG00000002272	2	93326844	93347668	ENSG00000155729	0.1031	0.4488
ENSBTAG00000031579	2	93370072	93390628	ENSG00000163535	0.2292	0.3477
ENSBTAG00000009725	2	93394313	93466310	ENSG00000138356	0.0741	0.3459
ENSBTAG00000006049	2	93764164	93775089	ENSG00000082153	0	0.1714
ENSBTAG00000005408	2	93798514	93805748	ENSG00000013441	0.0302	0.2937
ENSBTAG00000018282	2	93826598	93841566	ENSG00000196290	0.0633	0.3167
ENSBTAG00000031473	2	93845592	93883458	ENSG00000115942	0.0518	0.2721
ENSBTAG00000021201	2	93898735	93955781	ENSG00000155744	0.0181	0.1665
ENSBTAG00000012760	2	93956131	93966641	ENSG00000119013	0.097	0.1878
ENSBTAG00000012760	2	93956131	93966641	ENSG00000227807	0.11	0.3339
ENSBTAG00000010998	2	94017519	94051080	ENSG00000003402	0.1625	0.3672
ENSBTAG00000015718	2	94153163	94176828	ENSG00000064012	0.1903	0.4478
ENSBTAG00000012334	2	94177823	94215667	ENSG00000155749	0.1654	0.3658
ENSBTAG00000044133	2	94179553	94180390	ENSG00000135847	0.0799	0.325
ENSBTAG00000014933	2	94230106	94272120	ENSG00000115993	0.0561	0.2831
ENSBTAG00000019298	2	94307242	94331055	ENSG00000082146	0.0339	0.2138
ENSBTAG00000017436	2	94342462	94460296	ENSG00000155754	0.3395	0.3406
ENSBTAG00000017437	2	94463237	94485609	ENSG00000155755	0.0919	0.3125
ENSBTAG00000044173	2	94642258	94742814	ENSG00000115504	0.0503	0.3197
ENSBTAG00000043997	2	94770603	94784813	ENSG00000082126	0.0583	0.4683
ENSBTAG00000007395	2	94840419	94886542	ENSG00000003393	0.0323	0.3101
ENSBTAG00000001248	2	94923885	94965487	ENSG00000138395	0.0335	0.1666
ENSBTAG00000002283	2	95159112	95161270	ENSG00000155760	0.0052	1.057
ENSBTAG00000009859	2	95326682	95404580	ENSG00000116030	0	0.192
ENSBTAG00000005517	2	95427068	95450486	ENSG00000055044	0.0176	0.355
ENSBTAG00000006420	2	95605446	95635727	ENSG00000204217	0.0175	0.2739
ENSBTAG00000018746	2	95777767	95852422	ENSG00000138439	0.0416	0.3606
ENSBTAG00000008673	2	95862593	95917532	ENSG00000163596	0.0931	0.2833
ENSBTAG00000015424	2	95927102	95951629	ENSG00000138442	0.0194	0.295
ENSBTAG00000016000	2	95964240	96106243	ENSG00000138380	0.0834	0.2457
ENSBTAG00000014469	2	96112621	96267593	ENSG00000144426	0.0366	0.2516
ENSBTAG00000000851	2	96279266	96323424	ENSG00000119004	0.0463	0.2819
ENSBTAG00000011017	2	96340683	96438270	ENSG00000138443	0.003	0.1809
ENSBTAG00000027201	2	96447325	96503774	ENSG00000173166	0.0432	0.3524
ENSBTAG00000007445	2	96786522	96819650	ENSG00000178562	0.1837	0.5842
ENSBTAG00000013170	2	96946871	96952267	ENSG00000163599	0.0904	0.4083
ENSBTAG00000021596	2	97020752	97044396	ENSG00000163600	0.1663	0.2842
ENSBTAG00000010293	2	98199695	98965259	ENSG00000116117	0.0451	0.3019
ENSBTAG00000011971	2	99037672	99154314	ENSG00000118257	0.0162	0.5031
ENSBTAG00000014407	2	99442855	99482832	ENSG00000114933	0.0291	0.2394
ENSBTAG00000021976	2	99538834	99568274	ENSG00000023228	0.0123	0.2414
ENSBTAG00000021979	2	99568446	99571729	ENSG00000114942	0.0107	0.4054
ENSBTAG00000017043	2	99585367	99586959	ENSG00000183671	0.0547	0.3882
ENSBTAG00000031166	2	99687130	99698235	ENSG00000204186	0.3131	0.4298
ENSBTAG00000019694	2	99792582	99987856	ENSG00000114948	0.0685	0.3419
ENSBTAG00000016192	2	100122251	100145941	ENSG00000138400	0.1337	0.4285
ENSBTAG00000016193	2	100146253	100166541	ENSG00000118246	0.1792	0.3472
ENSBTAG00000019190	2	100321561	100353575	ENSG00000144410	0.0841	0.4506
ENSBTAG00000044097	2	100457778	100556237	ENSG00000118263	0.0135	0.198
ENSBTAG00000005474	2	100954820	100988003	ENSG00000118260	0.0015	0.1444
ENSBTAG00000005476	2	100999180	101008144	ENSG00000144401	0.0579	0.201
ENSBTAG00000016297	2	101083110	101117809	ENSG00000163249	0.0281	0.2149
ENSBTAG00000016297	2	101083110	101117809	ENSG00000216671	0.2874	0.6456
ENSBTAG00000020957	2	101129643	101131915	ENSG00000163251	0.0335	0.8778
ENSBTAG00000007830	2	101320592	101416448	ENSG00000178385	0.0514	0.498
ENSBTAG00000014783	2	101493612	101532637	ENSG00000118231	0.0613	0.5631
ENSBTAG00000021770	2	101515525	101517741	ENSG00000182187	0.0803	0.7279
ENSBTAG00000015054	2	101530312	101532734	ENSG00000168582	0.1064	1.2421
ENSBTAG00000012888	2	101535170	101558116	ENSG00000188674	0.1245	0.1576
ENSBTAG00000031251	2	101601113	101630511	ENSG00000115020	0.011	0.2885
ENSBTAG00000020527	2	101647000	101668021	ENSG00000138413	0.0281	0.334
ENSBTAG00000002177	2	101698972	101773003	ENSG00000115020	0.0268	0.3191
ENSBTAG00000011992	2	101815177	101899209	ENSG00000144407	0.0778	0.3949
ENSBTAG00000018130	2	102580924	102725190	ENSG00000078018	0.0713	0.3323
ENSBTAG00000015415	2	102913052	102987448	ENSG00000144406	0.0159	0.3084
ENSBTAG00000002304	2	102992552	103013774	ENSG00000197713	0.0101	0.166
ENSBTAG00000021600	2	103014378	103134035	ENSG00000144445	0.1216	0.3836
ENSBTAG00000010579	2	103173198	103213329	ENSG00000115361	0.0914	0.3545
ENSBTAG00000009707	2	103283984	103310080	ENSG00000168530	0.0228	0.3335
ENSBTAG00000015066	2	103374882	103423572	ENSG00000115365	0.0536	0.3245
ENSBTAG00000016662	2	103508978	103647953	ENSG00000021826	0.0298	0.2491
ENSBTAG00000012647	2	104458221	104825851	ENSG00000178568	0.0264	0.347
ENSBTAG00000005239	2	105132594	105133184	ENSG00000102178	0.1337	0.8177
ENSBTAG00000018552	2	107625470	107652574	ENSG00000174453	0.0129	0.257
ENSBTAG00000033690	2	108023024	108115445	ENSG00000138376	0.1066	0.3466
ENSBTAG00000016183	2	108258480	108284436	ENSG00000144583	0.0268	0.4514
ENSBTAG00000003843	2	108615915	108666059	ENSG00000138375	0.1426	0.4493
ENSBTAG00000003846	2	108679858	108682477	ENSG00000176343	0.0853	0.6461
ENSBTAG00000005596	2	108810787	108839273	ENSG00000115457	0.1172	0.6307
ENSBTAG00000007062	2	108851172	108854511	ENSG00000115461	0.0051	0.4728
ENSBTAG00000019003	2	109106110	109106727	ENSG00000118245	0.0857	0.3436
ENSBTAG00000002485	2	110312792	110456674	ENSG00000079308	0.0333	0.4275
ENSBTAG00000003327	2	110556564	110576902	ENSG00000188282	0.1174	0.6221
ENSBTAG00000038042	2	110585977	110593522	ENSG00000180871	0.125	0.4208
ENSBTAG00000038042	2	110585977	110593522	ENSG00000163464	0.1702	0.6229
ENSBTAG00000010386	2	110657742	110685359	ENSG00000163466	0.0015	0.1574
ENSBTAG00000003923	2	110691001	110694213	ENSG00000179921	0.065	0.6378
ENSBTAG00000003927	2	110694576	110699477	ENSG00000127837	0.0066	0.3109
ENSBTAG00000003936	2	110699881	110772768	ENSG00000127838	0.033	0.3186
ENSBTAG00000003935	2	110703042	110720613	ENSG00000135926	0.0763	0.4256
ENSBTAG00000003944	2	110779364	110785212	ENSG00000158428	0.117	0.4773
ENSBTAG00000015520	2	110793942	110804880	ENSG00000018280	0.0551	0.4474
ENSBTAG00000008362	2	110810014	110814362	ENSG00000144579	0.0525	0.7218
ENSBTAG00000018543	2	110824439	110848141	ENSG00000127831	0.0499	0.4798
ENSBTAG00000016572	2	110853311	110925501	ENSG00000135913	0.0254	0.2221
ENSBTAG00000003807	2	110935648	110968861	ENSG00000144580	0.0017	0.1763
ENSBTAG00000003809	2	110978261	111000961	ENSG00000115556	0.0931	0.3681
ENSBTAG00000026772	2	111001918	111017788	ENSG00000115568	0.0631	0.5308
ENSBTAG00000003813	2	111021481	111025439	ENSG00000074582	0.0288	0.2589
ENSBTAG00000003817	2	111025908	111035167	ENSG00000163481	0.098	0.3116
ENSBTAG00000003819	2	111035633	111061914	ENSG00000163482	0.0682	0.3078
ENSBTAG00000018415	2	111091660	111108379	ENSG00000135912	0.1081	0.3158
ENSBTAG00000013489	2	111142261	111184549	ENSG00000135929	0.1245	0.4895
ENSBTAG00000013492	2	111189037	111196567	ENSG00000115592	0.0767	0.3923
ENSBTAG00000013990	2	111232701	111236731	ENSG00000115596	0.0637	1.1413
ENSBTAG00000009217	2	111244037	111256635	ENSG00000135925	0.0204	0.792
ENSBTAG00000031052	2	111300720	111301841	ENSG00000171450	0.0133	0.4328
ENSBTAG00000014819	2	111335388	111339647	ENSG00000163499	0.0451	0.4357
ENSBTAG00000026751	2	111348834	111385846	ENSG00000181378	0.1177	0.5747
ENSBTAG00000008452	2	111402260	111408319	ENSG00000163501	0.0139	0.4553
ENSBTAG00000031041	2	111421900	111514269	ENSG00000187736	0.1222	0.3006
ENSBTAG00000012618	2	111515737	111521724	ENSG00000213901	0.1217	0.3306
ENSBTAG00000012619	2	111523692	111528075	ENSG00000115649	0.0522	0.3238
ENSBTAG00000012620	2	111529482	111534682	ENSG00000144567	0.0442	0.2708
ENSBTAG00000020606	2	111560558	111563387	ENSG00000158552	0.0568	0.2504
ENSBTAG00000020607	2	111563511	111571139	ENSG00000115657	0.0574	0.3736
ENSBTAG00000020608	2	111571663	111581056	ENSG00000198925	0.0065	0.3233
ENSBTAG00000020610	2	111581360	111587838	ENSG00000163516	0.1223	0.325
ENSBTAG00000020611	2	111587792	111594426	ENSG00000163521	0.0752	0.2413
ENSBTAG00000020613	2	111596247	111599629	ENSG00000115661	0.0367	0.35
ENSBTAG00000030974	2	111601055	111604852	ENSG00000127824	0	0.3205
ENSBTAG00000013782	2	111629112	111636393	ENSG00000135924	0.0257	0.3041
ENSBTAG00000010897	2	111672275	111677814	ENSG00000182698	0.2375	0.3795
ENSBTAG00000021514	2	111709347	111722228	ENSG00000123992	0.051	0.4433
ENSBTAG00000005353	2	111753359	111760433	ENSG00000175084	0.0304	0.6452
ENSBTAG00000002995	2	111830965	111837941	ENSG00000144591	0.0179	0.4685
ENSBTAG00000020537	2	111845692	111868492	ENSG00000072182	0.0131	0.4259
ENSBTAG00000020539	2	111868658	111873814	ENSG00000123989	0.021	0.5128
ENSBTAG00000020540	2	111874268	111880327	ENSG00000188760	0.0133	0.4133
ENSBTAG00000009972	2	111903549	111906566	ENSG00000123999	0.0944	0.4655
ENSBTAG00000038992	2	111922935	111937563	ENSG00000144589	0.126	0.4615
ENSBTAG00000014975	2	111949910	111963674	ENSG00000114923	0.0198	0.5464
ENSBTAG00000010030	2	114042147	114197543	ENSG00000116106	0.007	0.3573
ENSBTAG00000009950	2	114994345	115097436	ENSG00000135903	0.0028	0.2969
ENSBTAG00000011649	2	115290300	115313914	ENSG00000116120	0.0575	0.4524
ENSBTAG00000000301	2	115334231	115336065	ENSG00000198814	0.0337	0.3537
ENSBTAG00000000301	2	115334231	115336065	ENSG00000229894	0.041	0.3757
ENSBTAG00000008431	2	115337764	115367148	ENSG00000124003	0.118	0.4157
ENSBTAG00000017258	2	115532213	115606267	ENSG00000123983	0.0253	0.2923
ENSBTAG00000006432	2	115706935	115710122	ENSG00000152049	0.0557	0.7284
ENSBTAG00000023658	2	115870811	115880847	ENSG00000166634	0.1194	0.4829
ENSBTAG00000021588	2	116310783	116316394	ENSG00000171951	0.0619	0.3086
ENSBTAG00000011133	2	116438633	116505276	ENSG00000152056	0.072	0.3339
ENSBTAG00000016951	2	116551435	116603551	ENSG00000085449	0.0098	0.4913
ENSBTAG00000011514	2	116609278	116617225	ENSG00000135900	0.0636	0.3994
ENSBTAG00000008717	2	116628082	116698501	ENSG00000135919	0.044	0.464
ENSBTAG00000038700	2	117033952	117047039	ENSG00000124019	0.1476	0.4917
ENSBTAG00000021769	2	117136679	117211822	ENSG00000036257	0.0012	0.1982
ENSBTAG00000000581	2	117416542	117654254	ENSG00000135905	0.0403	0.3704
ENSBTAG00000019152	2	118126633	118382457	ENSG00000144460	0.0352	0.6614
ENSBTAG00000021308	2	119572709	119576647	ENSG00000169047	0.0359	0.5001
ENSBTAG00000023963	2	119608661	119750799	ENSG00000144468	0.095	0.3779
ENSBTAG00000021310	2	119760960	119781406	ENSG00000081052	0.0702	0.3365
ENSBTAG00000021316	2	120033290	120112529	ENSG00000169031	0.1269	0.3386
ENSBTAG00000021319	2	120121040	120149345	ENSG00000168958	0.0259	0.2049
ENSBTAG00000021322	2	120153835	120164759	ENSG00000168955	0.144	0.3972
ENSBTAG00000021323	2	120275199	120349831	ENSG00000173744	0.0085	0.1434
ENSBTAG00000021325	2	120455758	120480665	ENSG00000135917	0.1095	0.4334
ENSBTAG00000021326	2	120591094	120594176	ENSG00000115009	0.1752	0.3863
ENSBTAG00000021328	2	120732876	120777833	ENSG00000153820	0.1411	0.434
ENSBTAG00000040591	2	121911137	121911962	ENSG00000185275	0.1427	0.4849
ENSBTAG00000037459	2	121935829	121936654	ENSG00000185275	0.1427	0.4849
ENSBTAG00000021653	2	121961856	122068970	ENSG00000153827	0.0083	0.2654
ENSBTAG00000010338	2	122113006	122220398	ENSG00000153832	0.1068	0.2982
ENSBTAG00000010344	2	122227578	122250751	ENSG00000163053	0.0799	0.7888
ENSBTAG00000015752	2	122354515	122386093	ENSG00000135899	0.529	0.8582
ENSBTAG00000009664	2	122390759	122435785	ENSG00000079263	0.8249	1.1076
ENSBTAG00000038710	2	122587187	122607657	ENSG00000067066	0.3399	0.4174
ENSBTAG00000013459	2	122684039	122806005	ENSG00000135932	0	0.2143
ENSBTAG00000011891	2	122777078	122796126	ENSG00000135932	0.0027	0.1898
ENSBTAG00000017855	2	122840977	122854859	ENSG00000135916	0.0243	0.791
ENSBTAG00000017431	2	122887841	122890184	ENSG00000135898	0.1094	1.0139
ENSBTAG00000030718	2	122979210	123000163	ENSG00000173699	0.2392	0.4739
ENSBTAG00000026710	2	123022444	123029732	ENSG00000204128	0.1625	0.4548
ENSBTAG00000005119	2	123040871	123122124	ENSG00000173692	0.0049	0.2521
ENSBTAG00000039772	2	123070198	123070608	ENSG00000135914	0.0498	0.2461
ENSBTAG00000018502	2	123142868	123319064	ENSG00000135931	0.0879	0.3805
ENSBTAG00000001359	2	123352126	123354328	ENSG00000156966	0.0797	1.0683
ENSBTAG00000001357	2	123365137	123366327	ENSG00000126457	0.1275	0.8082
ENSBTAG00000016174	2	123402705	123412334	ENSG00000115053	0.0527	0.3708
ENSBTAG00000017684	2	123452418	123456586	ENSG00000171596	0.1284	0.7682
ENSBTAG00000002549	2	123579673	123584550	ENSG00000197744	0.0128	0.4175
ENSBTAG00000002549	2	123579673	123584550	ENSG00000214182	0.0275	0.4412
ENSBTAG00000002549	2	123579673	123584550	ENSG00000214138	0.038	0.4168
ENSBTAG00000002549	2	123579673	123584550	ENSG00000187514	0.0389	0.709
ENSBTAG00000002549	2	123579673	123584550	ENSG00000230984	0.0525	1.1364
ENSBTAG00000019480	2	123609086	123661621	ENSG00000156973	0.0031	0.2944
ENSBTAG00000005207	2	123666900	123689795	ENSG00000144524	0.1205	0.4768
ENSBTAG00000003253	2	123748474	123753129	ENSG00000163273	0.0303	0.3305
ENSBTAG00000011964	2	123844277	124149067	ENSG00000144535	0.0526	0.3957
ENSBTAG00000026901	2	124176259	124177894	ENSG00000163295	0.1659	0.6114
ENSBTAG00000026901	2	124176259	124177894	ENSG00000163286	0.1753	0.7977
ENSBTAG00000026901	2	124176259	124177894	ENSG00000163283	0.1872	0.6915
ENSBTAG00000016748	2	124201382	124204364	ENSG00000163295	0.1466	0.8157
ENSBTAG00000016748	2	124201382	124204364	ENSG00000163286	0.1508	1.0232
ENSBTAG00000016748	2	124201382	124204364	ENSG00000163283	0.1586	0.9187
ENSBTAG00000037646	2	124213765	124215619	ENSG00000163295	0.189	0.679
ENSBTAG00000037646	2	124213765	124215619	ENSG00000163286	0.2017	0.8659
ENSBTAG00000037646	2	124213765	124215619	ENSG00000163283	0.2119	0.8338
ENSBTAG00000039346	2	124225515	124227014	ENSG00000163295	0.1655	0.807
ENSBTAG00000039346	2	124225515	124227014	ENSG00000163286	0.1846	0.8344
ENSBTAG00000039346	2	124225515	124227014	ENSG00000163283	0.1866	0.8449
ENSBTAG00000004519	2	124259880	124262849	ENSG00000163295	0.1338	0.7802
ENSBTAG00000004519	2	124259880	124262849	ENSG00000163286	0.152	0.8797
ENSBTAG00000004519	2	124259880	124262849	ENSG00000163283	0.1597	0.7958
ENSBTAG00000012363	2	124265299	124269163	ENSG00000163295	0.1312	0.711
ENSBTAG00000012363	2	124265299	124269163	ENSG00000163286	0.1541	0.8251
ENSBTAG00000012363	2	124265299	124269163	ENSG00000163283	0.162	0.7777
ENSBTAG00000021050	2	124281337	124288726	ENSG00000171551	0.0718	0.9903
ENSBTAG00000011390	2	124329571	124365436	ENSG00000196811	0.1388	0.7795
ENSBTAG00000010598	2	124367112	124395676	ENSG00000135930	0.0257	0.3974
ENSBTAG00000004603	2	124532030	124579340	ENSG00000134686	0.0425	0.2786
ENSBTAG00000044093	2	124587468	124591483	ENSG00000184389	0.0993	0.3908
ENSBTAG00000012629	2	124598561	124619174	ENSG00000160094	0.0172	0.3459
ENSBTAG00000020548	2	124754486	124800186	ENSG00000142920	0.0641	0.3247
ENSBTAG00000017605	2	124839388	124862993	ENSG00000004455	0.0269	0.323
ENSBTAG00000008330	2	124905924	124929012	ENSG00000116514	0.0121	0.2562
ENSBTAG00000008331	2	124959053	124966255	ENSG00000121900	0.0735	0.5295
ENSBTAG00000008336	2	124965813	124971708	ENSG00000121905	0	0.4961
ENSBTAG00000002184	2	124990819	124995142	ENSG00000160097	0.0473	0.6421
ENSBTAG00000018067	2	125002750	125034373	ENSG00000116497	0.1493	0.28
ENSBTAG00000018065	2	125034696	125066790	ENSG00000134684	0.0267	0.2874
ENSBTAG00000018062	2	125069364	125095216	ENSG00000162522	0.0832	0.4251
ENSBTAG00000026684	2	125137299	125155336	ENSG00000162520	0.1159	0.4518
ENSBTAG00000005904	2	125155341	125171830	ENSG00000162521	0	0.2047
ENSBTAG00000027159	2	125172580	125184859	ENSG00000176261	0.0189	0.3532
ENSBTAG00000027159	2	125172580	125184859	ENSG00000183432	0.1015	0.3798
ENSBTAG00000018199	2	125201294	125240611	ENSG00000160062	0.0222	0.4029
ENSBTAG00000020655	2	125396466	125419365	ENSG00000160058	0.0632	0.3295
ENSBTAG00000020652	2	125420101	125421715	ENSG00000162526	0.0157	0.1968
ENSBTAG00000012698	2	125444831	125476794	ENSG00000116478	0.0037	0.3118
ENSBTAG00000012695	2	125481821	125502755	ENSG00000182866	0.0179	0.414
ENSBTAG00000002027	2	125504592	125506180	ENSG00000183615	0.0442	0.4013
ENSBTAG00000014388	2	125517495	125525262	ENSG00000084623	0.0041	0.3425
ENSBTAG00000009163	2	125525313	125530695	ENSG00000160055	0.2262	0.4031
ENSBTAG00000026696	2	125530705	125535442	ENSG00000222046	0.2347	0.4304
ENSBTAG00000015103	2	125535897	125538732	ENSG00000160051	0.2805	0.313
ENSBTAG00000015104	2	125539016	125543086	ENSG00000160050	0.0676	0.5418
ENSBTAG00000012867	2	125550742	125559737	ENSG00000084652	0.0388	0.4733
ENSBTAG00000002896	2	125569933	125624575	ENSG00000025800	0.0036	0.1942
ENSBTAG00000016954	2	125628126	125647487	ENSG00000121775	0.0104	0.4121
ENSBTAG00000012497	2	125667680	125691156	ENSG00000121774	0.0022	0.1929
ENSBTAG00000039121	2	125784352	125794040	ENSG00000184007	0	0.1542
ENSBTAG00000015715	2	125870931	125901386	ENSG00000134668	0.2836	0.4246
ENSBTAG00000010657	2	125936875	125967462	ENSG00000121753	0.0789	0.5199
ENSBTAG00000010050	2	125992211	126046023	ENSG00000084636	0.0651	0.289
ENSBTAG00000010378	2	126055004	126073036	ENSG00000162517	0.0343	0.2589
ENSBTAG00000010366	2	126075607	126084534	ENSG00000121764	0.0217	0.4233
ENSBTAG00000013235	2	126120126	126129836	ENSG00000142910	0.0525	0.4786
ENSBTAG00000011582	2	126210603	126213573	ENSG00000168528	0.0734	0.8166
ENSBTAG00000016819	2	126260487	126268135	ENSG00000121769	0.058	0.3772
ENSBTAG00000016818	2	126268807	126320141	ENSG00000121766	0.0043	0.2143
ENSBTAG00000020159	2	126405383	126410499	ENSG00000084628	0.0407	0.3395
ENSBTAG00000018979	2	126505301	126625779	ENSG00000134644	0.0021	0.1526
ENSBTAG00000026676	2	126668578	126675234	ENSG00000162512	0.0397	0.3438
ENSBTAG00000005477	2	126781716	126807840	ENSG00000162511	0.0698	0.6463
ENSBTAG00000003479	2	126823345	126832621	ENSG00000162510	0.0348	0.4542
ENSBTAG00000009413	2	127885669	127953402	ENSG00000089057	0.01	0.3751
ENSBTAG00000012848	2	128386269	128456593	ENSG00000060656	0.012	0.5381
ENSBTAG00000017253	2	128500622	128536955	ENSG00000116353	0.0786	0.3362
ENSBTAG00000013309	2	128543404	128569050	ENSG00000116350	0.0318	0.4688
ENSBTAG00000006667	2	128600168	128693066	ENSG00000159023	0.0539	0.3524
ENSBTAG00000003202	2	128797232	128802241	ENSG00000116329	0.032	0.763
ENSBTAG00000015771	2	128876602	128907168	ENSG00000198492	0.0016	0.1085
ENSBTAG00000001160	2	128926426	128953181	ENSG00000162419	0.0052	0.172
ENSBTAG00000026660	2	128977113	129001037	ENSG00000120656	0.0028	0.1989
ENSBTAG00000021525	2	129008882	129010196	ENSG00000188060	0.1022	0.6839
ENSBTAG00000021525	2	129008882	129010196	ENSG00000230997	0.1026	0.4753
ENSBTAG00000010393	2	129022181	129045525	ENSG00000180098	0.0017	0.2571
ENSBTAG00000003788	2	129050842	129058744	ENSG00000180198	0.0255	0.3605
ENSBTAG00000002727	2	129089480	129140510	ENSG00000204138	0.086	0.2989
ENSBTAG00000003676	2	129182111	129182767	ENSG00000035141	0.0682	0.4858
ENSBTAG00000003676	2	129182111	129182767	ENSG00000232830	0.1005	0.4719
ENSBTAG00000002678	2	129235116	129240691	ENSG00000130772	0.0133	0.3304
ENSBTAG00000002363	2	129287892	129305648	ENSG00000130766	0.0238	0.5387
ENSBTAG00000006342	2	129319059	129321308	ENSG00000130770	0.1837	0.6156
ENSBTAG00000018385	2	129324421	129349735	ENSG00000126698	0.0051	0.2535
ENSBTAG00000027051	2	129376714	129403820	ENSG00000169403	0.0791	0.5779
ENSBTAG00000043989	2	129564778	129585400	ENSG00000158161	0.0105	0.2378
ENSBTAG00000008800	2	129591930	129598989	ENSG00000158156	0.1199	0.6275
ENSBTAG00000012997	2	129599590	129631409	ENSG00000130768	0.1096	0.5456
ENSBTAG00000006223	2	129672246	129684634	ENSG00000130775	0.1837	0.6001
ENSBTAG00000003867	2	129712415	129713664	ENSG00000137409	0.1896	0.5752
ENSBTAG00000003866	2	129725624	129743661	ENSG00000117751	0.0002	0.2397
ENSBTAG00000001192	2	129748847	129784410	ENSG00000117758	0.027	0.2434
ENSBTAG00000019614	2	129802738	129833688	ENSG00000009780	0.0046	0.2149
ENSBTAG00000007554	2	129861245	129864866	ENSG00000126709	0.2788	1.4505
ENSBTAG00000011784	2	129891028	129906518	ENSG00000000938	0.0486	0.5108
ENSBTAG00000037456	2	129964581	129969374	ENSG00000126705	0.0145	0.458
ENSBTAG00000018374	2	130034088	130103645	ENSG00000158195	0.0312	0.2019
ENSBTAG00000019728	2	130125856	130129788	ENSG00000174950	0.1955	0.5416
ENSBTAG00000010254	2	130140970	130153814	ENSG00000142733	0.0559	0.47
ENSBTAG00000010253	2	130153971	130159762	ENSG00000142765	0.1441	0.5591
ENSBTAG00000010249	2	130165106	130188081	ENSG00000186501	0.0943	0.9167
ENSBTAG00000017134	2	130201975	130251853	ENSG00000142784	0.0177	0.3861
ENSBTAG00000008766	2	130319333	130370266	ENSG00000090020	0.0229	0.5207
ENSBTAG00000018413	2	130428881	130436347	ENSG00000158246	0.0321	0.9843
ENSBTAG00000019252	2	130474030	130486882	ENSG00000175707	0.0354	0.5543
ENSBTAG00000004416	2	130489822	130503258	ENSG00000090273	0.0193	0.6367
ENSBTAG00000014848	2	130519915	130521663	ENSG00000131910	0.1013	0.4665
ENSBTAG00000014849	2	130539892	130546655	ENSG00000198746	0.0818	0.3538
ENSBTAG00000014850	2	130546858	130556338	ENSG00000142751	0.0128	0.639
ENSBTAG00000009223	2	130573308	130574651	ENSG00000175793	0.0098	0.7681
ENSBTAG00000009796	2	130653709	130662636	ENSG00000060642	0.0874	0.2233
ENSBTAG00000001024	2	130670275	130736373	ENSG00000117713	0.0117	0.2036
ENSBTAG00000014447	2	130835338	130873218	ENSG00000117676	0.0301	0.5177
ENSBTAG00000003235	2	130928599	130965193	ENSG00000117682	0.0228	0.3023
ENSBTAG00000040497	2	130969721	130980979	ENSG00000131914	0.0214	0.5063
ENSBTAG00000009631	2	131026048	131031686	ENSG00000176083	0.2314	0.5318
ENSBTAG00000005629	2	131038622	131063614	ENSG00000176092	0.0814	0.5169
ENSBTAG00000005628	2	131064976	131066575	ENSG00000169442	0.3048	0.8546
ENSBTAG00000009581	2	131080025	131097728	ENSG00000158062	0.1508	0.6538
ENSBTAG00000009580	2	131098189	131099642	ENSG00000142669	0	0.27
ENSBTAG00000009579	2	131102060	131131748	ENSG00000130695	0.0622	0.2104
ENSBTAG00000026638	2	131157548	131170792	ENSG00000188782	0.1472	0.5853
ENSBTAG00000019399	2	131172179	131183821	ENSG00000142675	0.1175	0.4627
ENSBTAG00000009562	2	131190063	131191102	ENSG00000142684	0.2145	0.5575
ENSBTAG00000013131	2	131196740	131200181	ENSG00000197245	0.0365	0.5019
ENSBTAG00000001513	2	131227741	131235432	ENSG00000175087	0.0026	0.1056
ENSBTAG00000005085	2	131281259	131296701	ENSG00000158022	0.0307	0.3719
ENSBTAG00000006355	2	131305304	131311646	ENSG00000158014	0.0957	0.4504
ENSBTAG00000006349	2	131313665	131331043	ENSG00000158008	0.1075	0.4058
ENSBTAG00000005105	2	131350466	131386781	ENSG00000158006	0.0683	0.3034
ENSBTAG00000013761	2	131440356	131445860	ENSG00000117632	0.1239	0.5094
ENSBTAG00000021787	2	131479452	131484997	ENSG00000182749	0.0416	0.4313
ENSBTAG00000021786	2	131487518	131499951	ENSG00000127423	0.2112	0.2471
ENSBTAG00000021781	2	131500845	131515846	ENSG00000117640	0.0322	0.2747
ENSBTAG00000021778	2	131518119	131535906	ENSG00000162430	0.0398	0.5522
ENSBTAG00000003069	2	131555126	131855528	ENSG00000117643	0.0507	0.4477
ENSBTAG00000001050	2	131598134	131785042	ENSG00000157978	0.0609	0.5544
ENSBTAG00000030391	2	131699010	131705358	ENSG00000204178	0.0155	0.2551
ENSBTAG00000002988	2	131945321	132011586	ENSG00000204178	0.0014	0.2056
ENSBTAG00000001297	2	132021511	132062578	ENSG00000188672	0.3279	0.4561
ENSBTAG00000001297	2	132021511	132062578	ENSG00000187010	0.3602	0.465
ENSBTAG00000001296	2	132064185	132079978	ENSG00000183726	0.0236	0.2987
ENSBTAG00000015222	2	132110936	132114986	ENSG00000117616	0.1778	0.6106
ENSBTAG00000001651	2	132128589	132133584	ENSG00000117614	0.0256	0.3216
ENSBTAG00000019800	2	132433807	132462678	ENSG00000020633	0.0333	0.7689
ENSBTAG00000009470	2	132520934	132573341	ENSG00000169504	0.0059	0.2422
ENSBTAG00000013772	2	132667054	132695302	ENSG00000133226	0.0108	0.2366
ENSBTAG00000012604	2	132733947	132748298	ENSG00000184454	0.0656	0.3954
ENSBTAG00000010278	2	132791427	133003584	ENSG00000001460	0.1356	0.5004
ENSBTAG00000017452	2	132802165	132835883	ENSG00000117602	0.04	0.3997
ENSBTAG00000013048	2	132858736	132921963	ENSG00000001461	0.0283	0.5581
ENSBTAG00000019791	2	133008101	133030783	ENSG00000158055	0.0825	0.6187
ENSBTAG00000001101	2	133163374	133184649	ENSG00000185436	0.1889	0.3933
ENSBTAG00000001100	2	133198280	133224661	ENSG00000142677	0.1664	0.4681
ENSBTAG00000030435	2	133382939	133386982	ENSG00000215700	0.0332	0.2162
ENSBTAG00000030435	2	133382939	133386982	ENSG00000189266	0.0332	0.2162
ENSBTAG00000019371	2	133477641	133478681	ENSG00000188822	0.0895	0.5648
ENSBTAG00000030434	2	133498107	133520614	ENSG00000179163	0.0914	0.4426
ENSBTAG00000021832	2	133532708	133550837	ENSG00000117305	0.0605	0.3249
ENSBTAG00000005002	2	133552440	133557024	ENSG00000117308	0.0182	0.4153
ENSBTAG00000021620	2	133563988	133571681	ENSG00000057757	0.0064	0.1719
ENSBTAG00000026585	2	133588044	133597042	ENSG00000011007	0.2925	0.7491
ENSBTAG00000020905	2	133635316	133639206	ENSG00000142676	0	0.3463
ENSBTAG00000030425	2	133738693	133740311	ENSG00000117318	0.0109	0.481
ENSBTAG00000014400	2	133763960	133783728	ENSG00000007968	0.13	0.8023
ENSBTAG00000012263	2	133810589	133859362	ENSG00000072818	1.1403	54.3034
ENSBTAG00000012263	2	133810589	133859362	ENSG00000186635	1.4162	61.4922
ENSBTAG00000038865	2	133864827	133910626	ENSG00000204219	0.0327	0.3841
ENSBTAG00000016578	2	133944328	133973386	ENSG00000125944	0.0007	0.1502
ENSBTAG00000009502	2	134201056	134205928	ENSG00000169641	0.0814	0.4398
ENSBTAG00000009500	2	134211493	134277519	ENSG00000004487	0.0063	0.2815
ENSBTAG00000030413	2	134304969	134319488	ENSG00000215906	0.0493	0.5609
ENSBTAG00000020102	2	134340297	134738338	ENSG00000133216	0.0151	0.6496
ENSBTAG00000011196	2	134649454	134656193	ENSG00000173369	0.1448	0.7798
ENSBTAG00000011193	2	134664249	134668619	ENSG00000159189	0.1389	0.5663
ENSBTAG00000016448	2	134780920	134808297	ENSG00000184677	0.0988	0.4633
ENSBTAG00000022671	2	135178633	135194493	ENSG00000162552	0.0091	0.8394
ENSBTAG00000001700	2	135218937	135392152	ENSG00000070831	0.1211	0.3032
ENSBTAG00000013085	2	135302051	135309240	ENSG00000219073	0.0955	0.7712
ENSBTAG00000013085	2	135302051	135309240	ENSG00000142789	0.1255	0.8478
ENSBTAG00000017122	2	135392295	135462087	ENSG00000142798	0.0532	0.653
ENSBTAG00000001784	2	135463270	135472222	ENSG00000187942	0.1484	0.4729
ENSBTAG00000006940	2	135499102	135571728	ENSG00000090686	0.0108	0.3185
ENSBTAG00000008952	2	135581385	135651209	ENSG00000076864	0.0278	0.5792
ENSBTAG00000008951	2	135666767	135727070	ENSG00000162551	0.0497	0.6399
ENSBTAG00000002977	2	135804080	135928986	ENSG00000117298	0.0246	0.716
ENSBTAG00000040215	2	135965099	136316055	ENSG00000075151	0.0363	0.2238
ENSBTAG00000018656	2	136335036	136371547	ENSG00000127483	0.0247	0.1995
ENSBTAG00000001082	2	136388958	136393439	ENSG00000189410	0.0499	0.8114
ENSBTAG00000017644	2	136397552	136448645	ENSG00000117245	0.1119	0.7327
ENSBTAG00000006085	2	136452136	136466119	ENSG00000117242	0.0324	0.4844
ENSBTAG00000006084	2	136467564	136486642	ENSG00000158828	0.0805	0.5348
ENSBTAG00000006136	2	136501648	136522256	ENSG00000158825	0.1146	0.5569
ENSBTAG00000020850	2	136591993	136598212	ENSG00000090432	0.0707	0.7039
ENSBTAG00000009156	2	136612621	136615730	ENSG00000162545	0.0053	0.0674
ENSBTAG00000013511	2	136736920	136774969	ENSG00000158816	0.2118	0.8188
ENSBTAG00000040547	2	136993606	136994517	ENSG00000162543	0.1668	0.7594
ENSBTAG00000016877	2	136999118	137026444	ENSG00000187980	0.2113	1.2626
ENSBTAG00000012217	2	137036852	137050098	ENSG00000158786	0.1343	0.8263
ENSBTAG00000020499	2	137075376	137114803	ENSG00000117215	0.2849	0.7319
ENSBTAG00000039122	2	137185559	137205363	ENSG00000127472	0.1482	0.9159
ENSBTAG00000002700	2	137226190	137230984	ENSG00000188257	0.2511	0.7736
ENSBTAG00000005759	2	137248337	137254376	ENSG00000188257	0.2906	0.6678
ENSBTAG00000013039	2	137278480	137281635	ENSG00000188257	0.2953	0.6
ENSBTAG00000004418	2	137331460	137333876	ENSG00000188784	0.0725	0.6711
ENSBTAG00000017108	2	137344479	137373303	ENSG00000169914	0.0486	0.3242
ENSBTAG00000030367	2	137507218	137508298	ENSG00000178828	0.228	0.5509
ENSBTAG00000007998	2	137535575	137644634	ENSG00000162542	0.0694	0.563
ENSBTAG00000007996	2	137645392	137657823	ENSG00000158748	0.047	0.5921
ENSBTAG00000005140	2	137667516	137669399	ENSG00000158747	0.0208	0.6974
ENSBTAG00000044136	2	137696766	137732528	ENSG00000173436	0.0262	0.4017
ENSBTAG00000004554	2	137824439	137961336	ENSG00000077549	0.0077	0.3484
ENSBTAG00000013650	2	137967958	137984553	ENSG00000040487	0.404	26.2452
ENSBTAG00000012289	2	137987712	137991324	ENSG00000211454	0.0668	0.5571
ENSBTAG00000012289	2	137987712	137991324	ENSG00000162482	0.0683	0.5934
ENSBTAG00000026758	2	138014381	138021683	ENSG00000162482	0.0711	0.5988
ENSBTAG00000026758	2	138014381	138021683	ENSG00000211454	0.0789	0.5824
ENSBTAG00000011951	2	138030639	138036107	ENSG00000053372	0.0294	0.5671
ENSBTAG00000011950	2	138036520	138059211	ENSG00000127463	0.0326	0.6669
ENSBTAG00000015240	2	138076948	138213924	ENSG00000127481	0.0152	0.4928
ENSBTAG00000030340	2	138329772	138374544	ENSG00000169991	0.007	0.4781
ENSBTAG00000030335	2	138380220	138413474	ENSG00000159423	0.0525	0.6274
ENSBTAG00000030335	2	138380220	138413474	ENSG00000118514	1.0074	59.4937
ENSBTAG00000030335	2	138380220	138413474	ENSG00000143149	1.0653	51.2935
ENSBTAG00000030335	2	138380220	138413474	ENSG00000164904	1.2061	50.2652
ENSBTAG00000030335	2	138380220	138413474	ENSG00000161618	1.4236	59.7488
ENSBTAG00000015246	2	138422661	138435806	ENSG00000179002	0.1277	1.0879
ENSBTAG00000014967	2	138548048	138651900	ENSG00000009709	0.0469	0.6984
ENSBTAG00000019172	2	138899513	138945316	ENSG00000117154	0.0414	0.5844
ENSBTAG00000030320	2	139480659	139482660	ENSG00000117748	0.071	0.3214
ENSBTAG00000006438	2	139502050	139505493	ENSG00000117148	0.1543	1.2512
ENSBTAG00000000684	2	139642215	139757596	ENSG00000074964	0.049	0.6534
ENSBTAG00000008579	2	139876333	139894060	ENSG00000179051	0.0053	0.5244
ENSBTAG00000038945	2	139896957	139916907	ENSG00000197996	0.1924	0.9522
ENSBTAG00000012052	2	139921346	139948936	ENSG00000159339	0.1421	0.5993
ENSBTAG00000012043	2	139975983	140004815	ENSG00000142619	0.0645	0.9601
ENSBTAG00000002138	2	140007161	140051858	ENSG00000142623	0.1338	0.6815
ENSBTAG00000003403	2	140134700	140188461	ENSG00000117115	0.0342	0.6591
ENSBTAG00000008314	2	140210365	140239326	ENSG00000117118	0.0279	0.5838
ENSBTAG00000008309	2	140253074	140267492	ENSG00000159363	0.083	0.6656
ENSBTAG00000003832	2	140272745	140277207	ENSG00000117122	0.0413	0.7884
ENSBTAG00000003822	2	140278799	140323922	ENSG00000058453	0.0849	0.9877
ENSBTAG00000013282	2	140335509	140349557	ENSG00000157191	0.1205	0.4278
ENSBTAG00000013281	2	140359658	140397589	ENSG00000187144	0.2289	0.568
ENSBTAG00000009251	2	140400709	140420598	ENSG00000055070	0.0225	0.2901
ENSBTAG00000008510	2	140444378	140586036	ENSG00000037637	0.0243	0.544
ENSBTAG00000030292	2	140485616	140500250	ENSG00000037637	0.1054	0.758
ENSBTAG00000014221	2	140599505	140603917	ENSG00000132881	0.0423	0.5927
ENSBTAG00000005670	2	140622677	140633485	ENSG00000142632	0.0505	0.5969
ENSBTAG00000000815	2	140667215	140693449	ENSG00000142627	0.0293	0.8275
ENSBTAG00000030280	2	140732124	140735269	ENSG00000183888	0.3519	0.6815
ENSBTAG00000030279	2	140745690	140747883	ENSG00000173641	0.0794	0.7756
ENSBTAG00000030276	2	140752704	140764708	ENSG00000184908	0.0803	0.5625
ENSBTAG00000030276	2	140752704	140764708	ENSG00000186510	0.0804	0.5397
ENSBTAG00000030273	2	140765392	140771763	ENSG00000185519	0.1524	0.7329
ENSBTAG00000039432	3	67267	78314	ENSG00000215398	0.3664	0.7127
ENSBTAG00000039432	3	67267	78314	ENSG00000218940	0.3976	0.9603
ENSBTAG00000039432	3	67267	78314	ENSG00000223602	0.4036	0.9929
ENSBTAG00000039432	3	67267	78314	ENSG00000228991	0.4036	0.9929
ENSBTAG00000039432	3	67267	78314	ENSG00000181626	0.4072	0.7216
ENSBTAG00000039432	3	67267	78314	ENSG00000188877	0.4138	0.8937
ENSBTAG00000039432	3	67267	78314	ENSG00000215512	0.4342	0.8632
ENSBTAG00000039432	3	67267	78314	ENSG00000163046	0.4541	1.2036
ENSBTAG00000039432	3	67267	78314	ENSG00000166351	0.4656	0.9542
ENSBTAG00000039432	3	67267	78314	ENSG00000198062	0.4707	0.9712
ENSBTAG00000039432	3	67267	78314	ENSG00000237375	0.4708	0.9534
ENSBTAG00000039432	3	67267	78314	ENSG00000233917	0.4713	0.94
ENSBTAG00000039432	3	67267	78314	ENSG00000230031	0.4713	0.94
ENSBTAG00000039432	3	67267	78314	ENSG00000188219	0.4763	0.8937
ENSBTAG00000039432	3	67267	78314	ENSG00000187537	0.4768	0.9908
ENSBTAG00000039432	3	67267	78314	ENSG00000196604	0.4775	0.8776
ENSBTAG00000039432	3	67267	78314	ENSG00000183206	0.478	0.9597
ENSBTAG00000039432	3	67267	78314	ENSG00000222036	0.48	0.9817
ENSBTAG00000039432	3	67267	78314	ENSG00000196834	0.4842	0.8878
ENSBTAG00000039432	3	67267	78314	ENSG00000222038	0.4842	0.9129
ENSBTAG00000039432	3	67267	78314	ENSG00000204693	0.5768	0.6429
ENSBTAG00000039432	3	67267	78314	ENSG00000215567	0.5844	1.3419
ENSBTAG00000039432	3	67267	78314	ENSG00000155319	0.5925	1.0273
ENSBTAG00000005930	3	142123	146589	ENSG00000151468	0.0783	0.3968
ENSBTAG00000008620	3	348958	350013	ENSG00000182459	0.1927	0.4912
ENSBTAG00000024663	3	410882	424121	ENSG00000159166	0.5814	1.3462
ENSBTAG00000002952	3	774689	800800	ENSG00000143178	0.0832	0.3477
ENSBTAG00000037819	3	874243	882032	ENSG00000213064	0.0679	0.2913
ENSBTAG00000005393	3	938838	1008061	ENSG00000143155	0.0225	0.2723
ENSBTAG00000000616	3	1059980	1112008	ENSG00000143147	0.0439	0.4757
ENSBTAG00000020969	3	1123224	1254298	ENSG00000143164	0.0606	0.2977
ENSBTAG00000001052	3	1371887	1452057	ENSG00000143199	0.1154	0.323
ENSBTAG00000002823	3	1478302	1560160	ENSG00000197965	0.0486	0.2468
ENSBTAG00000014151	3	1573807	1645214	ENSG00000198771	0.1376	0.4651
ENSBTAG00000008931	3	1711078	1722464	ENSG00000143162	0.0984	0.3329
ENSBTAG00000012700	3	1745084	1829058	ENSG00000198821	0.3118	1.3252
ENSBTAG00000024534	3	1842284	1934958	ENSG00000143190	0.0148	0.2286
ENSBTAG00000008652	3	2200930	2268227	ENSG00000198842	0.0765	0.5605
ENSBTAG00000009148	3	2270801	2323604	ENSG00000143167	0.1701	0.6533
ENSBTAG00000016550	3	2419571	2476008	ENSG00000143194	0.0372	0.2222
ENSBTAG00000019497	3	2493397	2560071	ENSG00000143195	0.0426	0.3976
ENSBTAG00000010456	3	2623974	2639737	ENSG00000152382	0.0131	0.3019
ENSBTAG00000010775	3	2641637	2659988	ENSG00000143157	0.0205	0.6862
ENSBTAG00000022504	3	2989310	2992441	ENSG00000215834	0.2837	0.9854
ENSBTAG00000022954	3	3299416	3300483	ENSG00000109445	0.0272	0.2672
ENSBTAG00000044150	3	3711380	3785127	ENSG00000143179	0.0067	0.3134
ENSBTAG00000010009	3	3832234	3888166	ENSG00000143183	0	0.308
ENSBTAG00000017852	3	3917716	3947241	ENSG00000143149	0.0313	0.3361
ENSBTAG00000017852	3	3917716	3947241	ENSG00000118514	0.6777	2.9339
ENSBTAG00000017852	3	3917716	3947241	ENSG00000159423	1.0042	52.3278
ENSBTAG00000017852	3	3917716	3947241	ENSG00000164904	1.0735	46.4455
ENSBTAG00000017852	3	3917716	3947241	ENSG00000161618	1.0849	11.7925
ENSBTAG00000010265	3	3962302	3985632	ENSG00000143198	0.0766	0.2869
ENSBTAG00000001686	3	4091726	4113582	ENSG00000162763	0.1272	0.3539
ENSBTAG00000012025	3	4479723	4534954	ENSG00000162761	0.0279	0.3183
ENSBTAG00000013801	3	4936063	4994428	ENSG00000185630	0.0013	0.2068
ENSBTAG00000034449	3	6179903	6180486	ENSG00000127920	0.0127	0.3694
ENSBTAG00000007247	3	6755294	6793597	ENSG00000143228	0.0459	0.2257
ENSBTAG00000016341	3	6961395	7014145	ENSG00000143248	0.0896	0.3478
ENSBTAG00000027425	3	7153816	7161885	ENSG00000185860	0.2507	0.377
ENSBTAG00000005976	3	7225078	7253883	ENSG00000132196	0.0865	0.3533
ENSBTAG00000005976	3	7225078	7253883	ENSG00000099251	0.0941	0.3716
ENSBTAG00000004885	3	7266834	7443550	ENSG00000162733	0.0128	0.3337
ENSBTAG00000010206	3	7498067	7529834	ENSG00000117143	0.0186	0.2266
ENSBTAG00000012694	3	7572709	7592230	ENSG00000152332	0.0011	0.1693
ENSBTAG00000020767	3	7659555	7686190	ENSG00000198574	0.1344	0.3032
ENSBTAG00000010158	3	7703623	8153503	ENSG00000198929	0.148	0.6164
ENSBTAG00000010174	3	7710016	7712782	ENSG00000171722	0.134	0.5788
ENSBTAG00000034147	3	8220453	8269370	ENSG00000162745	0.0731	0.4843
ENSBTAG00000005227	3	8305852	8535212	ENSG00000118217	0.0372	0.2717
ENSBTAG00000021754	3	8541634	8549656	ENSG00000081721	0.1005	0.3064
ENSBTAG00000014580	3	8573770	8578811	ENSG00000162746	0.0609	0.5388
ENSBTAG00000034159	3	8590923	8597279	ENSG00000132185	0.1516	0.3419
ENSBTAG00000021842	3	8648855	8665349	ENSG00000072694	0.3251	0.5429
ENSBTAG00000021842	3	8648855	8665349	ENSG00000143226	0.469	0.9071
ENSBTAG00000002096	3	8717459	8726179	ENSG00000162747	0.2833	0.3915
ENSBTAG00000002096	3	8717459	8726179	ENSG00000203747	0.2855	0.3901
ENSBTAG00000039035	3	8748796	8750721	ENSG00000173110	0.0244	0.5642
ENSBTAG00000038124	3	8754786	8761457	ENSG00000072694	0.3921	0.7529
ENSBTAG00000038124	3	8754786	8761457	ENSG00000143226	0.5155	1.0755
ENSBTAG00000015856	3	9001814	9034374	ENSG00000188931	0.095	0.2377
ENSBTAG00000015853	3	9036385	9066789	ENSG00000143252	0.056	0.2103
ENSBTAG00000033835	3	9069956	9074809	ENSG00000158887	0.0308	0.3453
ENSBTAG00000017877	3	9089941	9097427	ENSG00000143217	0.0419	0.4235
ENSBTAG00000017875	3	9098335	9112420	ENSG00000186517	0.1062	0.3455
ENSBTAG00000017873	3	9116562	9120012	ENSG00000158773	0.0085	0.2461
ENSBTAG00000017856	3	9120474	9121712	ENSG00000215845	0.0707	0.5607
ENSBTAG00000015850	3	9140763	9143288	ENSG00000158887	0.0302	0.3457
ENSBTAG00000009215	3	9198390	9203301	ENSG00000143257	0.0892	0.3892
ENSBTAG00000009213	3	9202436	9206930	ENSG00000158882	0.0121	0.2063
ENSBTAG00000009212	3	9209506	9210759	ENSG00000158874	0.1882	0.5611
ENSBTAG00000024503	3	9213574	9216806	ENSG00000158869	0.2867	0.3184
ENSBTAG00000002203	3	9217380	9226916	ENSG00000158864	0.0243	0.3309
ENSBTAG00000013210	3	9230436	9239118	ENSG00000173157	0.6639	50.3434
ENSBTAG00000021897	3	9247572	9253352	ENSG00000158850	0.0192	0.324
ENSBTAG00000021894	3	9253526	9256902	ENSG00000143224	0.0514	0.2793
ENSBTAG00000021893	3	9258000	9264165	ENSG00000143258	0.0141	0.1953
ENSBTAG00000021705	3	9264776	9268480	ENSG00000143222	0.0027	0.3692
ENSBTAG00000020154	3	9291227	9301421	ENSG00000158796	0.0075	0.1842
ENSBTAG00000020153	3	9302042	9304953	ENSG00000158793	0.0555	0.1624
ENSBTAG00000020152	3	9305026	9316820	ENSG00000143256	0.006	0.2141
ENSBTAG00000020150	3	9317142	9318962	ENSG00000162755	0.0695	0.4452
ENSBTAG00000017846	3	9423064	9447630	ENSG00000158769	0.1496	0.4518
ENSBTAG00000027775	3	9521961	9532518	ENSG00000158764	0.1191	0.5106
ENSBTAG00000022937	3	9558530	9565444	ENSG00000158764	0.1276	0.4565
ENSBTAG00000040437	3	9601262	9609014	ENSG00000158764	0.1423	0.6129
ENSBTAG00000002951	3	9674349	9686006	ENSG00000122223	0.3145	0.6423
ENSBTAG00000002947	3	9691289	9718691	ENSG00000122224	0.2759	0.4136
ENSBTAG00000001197	3	9780139	9788025	ENSG00000026751	0.3429	0.4029
ENSBTAG00000011238	3	9832586	9863372	ENSG00000117091	0.3356	0.5865
ENSBTAG00000007927	3	9900434	9939480	ENSG00000117090	0.2071	0.4504
ENSBTAG00000019033	3	10044541	10070656	ENSG00000066294	0.2121	0.282
ENSBTAG00000014368	3	10101130	10122358	ENSG00000162739	0.368	0.4269
ENSBTAG00000006560	3	10239202	10263801	ENSG00000162738	0.0008	0.41
ENSBTAG00000020027	3	10297090	10297431	ENSG00000171786	0.0152	0.6352
ENSBTAG00000004334	3	10308044	10323074	ENSG00000162736	0.0624	0.3941
ENSBTAG00000004333	3	10323175	10367234	ENSG00000122218	0.0055	0.2746
ENSBTAG00000007537	3	10372449	10377888	ENSG00000162735	0.0329	0.2328
ENSBTAG00000005796	3	10393286	10431160	ENSG00000132716	0.0057	0.2357
ENSBTAG00000005793	3	10433253	10444224	ENSG00000162734	0	0.2638
ENSBTAG00000020223	3	10447474	10457124	ENSG00000143318	0.0278	0.3362
ENSBTAG00000038523	3	10460819	10492979	ENSG00000132681	0.0718	0.4595
ENSBTAG00000010551	3	10500797	10525401	ENSG00000018625	0.0042	0.4904
ENSBTAG00000009982	3	10550393	10557405	ENSG00000162729	0.0447	0.4581
ENSBTAG00000024507	3	10560725	10564823	ENSG00000162728	0.005	0.6328
ENSBTAG00000002414	3	10575933	10610902	ENSG00000177807	0.006	0.3473
ENSBTAG00000002419	3	10617090	10620521	ENSG00000143315	0.053	0.4639
ENSBTAG00000007241	3	10703243	10706523	ENSG00000162723	0.2306	0.4778
ENSBTAG00000001481	3	10715086	10732392	ENSG00000085552	0.0553	0.3358
ENSBTAG00000002068	3	10734007	10741816	ENSG00000158710	0.0129	0.3636
ENSBTAG00000018487	3	10756233	10785561	ENSG00000213085	0.0472	0.4554
ENSBTAG00000010670	3	10798213	10805751	ENSG00000188004	0.0706	0.4092
ENSBTAG00000016698	3	10823788	10833385	ENSG00000158714	0.1218	0.3601
ENSBTAG00000017786	3	10847512	10856802	ENSG00000181036	0.2638	0.423
ENSBTAG00000004776	3	10885737	10887155	ENSG00000158716	0.0171	0.4991
ENSBTAG00000013907	3	10956304	10957379	ENSG00000132693	0.1987	0.4601
ENSBTAG00000019616	3	11100085	11101122	ENSG00000132703	0.1741	0.4024
ENSBTAG00000019038	3	11149626	11150549	ENSG00000184155	0.097	0.5044
ENSBTAG00000019618	3	11240616	11254178	ENSG00000196184	0.0733	0.5163
ENSBTAG00000012887	3	11391575	11397782	ENSG00000179639	0.322	0.3846
ENSBTAG00000003220	3	11498181	11499695	ENSG00000213088	0.2903	0.431
ENSBTAG00000003217	3	11503219	11534162	ENSG00000162706	0.0195	0.4265
ENSBTAG00000034601	3	11879273	11881587	ENSG00000197403	0.0562	0.5297
ENSBTAG00000013789	3	11890044	11892096	ENSG00000180433	0.0995	0.3193
ENSBTAG00000003096	3	11919085	11920080	ENSG00000203757	0.173	1.147
ENSBTAG00000000888	3	11967905	12067439	ENSG00000163554	0.1256	0.414
ENSBTAG00000000574	3	12076301	12078205	ENSG00000198967	0.0848	0.5361
ENSBTAG00000039653	3	12102382	12103311	ENSG00000186400	0.1106	0.4192
ENSBTAG00000038669	3	12171662	12173230	ENSG00000186400	0.1069	0.4744
ENSBTAG00000039494	3	12190551	12192513	ENSG00000186440	0.0664	0.4287
ENSBTAG00000038894	3	12205873	12207251	ENSG00000197532	0.0964	0.4928
ENSBTAG00000022556	3	12291077	12292388	ENSG00000173285	0.0638	0.3804
ENSBTAG00000023556	3	12313816	12316227	ENSG00000180708	0.1001	0.3961
ENSBTAG00000017778	3	12338069	12341652	ENSG00000198965	0.0751	0.5852
ENSBTAG00000039366	3	12388443	12394379	ENSG00000158477	0.2948	0.4677
ENSBTAG00000037546	3	12465503	12467417	ENSG00000173285	0.102	0.3687
ENSBTAG00000007297	3	12627116	12630792	ENSG00000186306	0.0492	0.3631
ENSBTAG00000009421	3	12661495	12664987	ENSG00000158488	0.1986	0.5516
ENSBTAG00000038426	3	12848327	12849181	ENSG00000158485	0.1584	0.4697
ENSBTAG00000024959	3	12964621	13096601	ENSG00000158477	0.2873	0.5878
ENSBTAG00000024960	3	13036013	13039330	ENSG00000158473	0.2681	0.5781
ENSBTAG00000010628	3	13132401	13135814	ENSG00000158477	0.2741	0.5415
ENSBTAG00000009640	3	13189385	13192544	ENSG00000158473	0.2554	0.5179
ENSBTAG00000039993	3	13251579	13254782	ENSG00000158473	0.2394	0.4944
ENSBTAG00000005799	3	13511189	13528878	ENSG00000183853	0.0221	0.5585
ENSBTAG00000017204	3	13676077	13685768	ENSG00000132704	0.5811	1.1696
ENSBTAG00000022514	3	13754393	13768209	ENSG00000073754	0.4483	1.1748
ENSBTAG00000005891	3	13778120	13810692	ENSG00000163534	0.2657	0.3953
ENSBTAG00000016964	3	13853039	13857178	ENSG00000073754	0.2464	0.4132
ENSBTAG00000039702	3	13885719	13918243	ENSG00000160856	0.2729	0.4223
ENSBTAG00000039749	3	13987651	13991385	ENSG00000163518	0.2513	0.4288
ENSBTAG00000000964	3	14063820	14111130	ENSG00000143297	0.2965	0.4274
ENSBTAG00000008649	3	15155251	15164086	ENSG00000117036	0.0527	0.3376
ENSBTAG00000008649	3	15155251	15164086	ENSG00000235187	0.0664	66.3888
ENSBTAG00000008649	3	15155251	15164086	ENSG00000105722	0.3474	3.3543
ENSBTAG00000008649	3	15155251	15164086	ENSG00000151702	0.6001	62.0344
ENSBTAG00000000861	3	15189095	15195496	ENSG00000235187	0.0458	5.4458
ENSBTAG00000000861	3	15189095	15195496	ENSG00000117036	0.5936	5.3755
ENSBTAG00000000861	3	15189095	15195496	ENSG00000105722	0.6014	56.4096
ENSBTAG00000000861	3	15189095	15195496	ENSG00000151702	0.7225	68.5041
ENSBTAG00000012361	3	15296818	15345276	ENSG00000132694	0.0602	0.4167
ENSBTAG00000012348	3	15347524	15359945	ENSG00000160838	0.0749	0.5077
ENSBTAG00000012405	3	15360879	15381611	ENSG00000187800	0.0587	0.4639
ENSBTAG00000003060	3	15393839	15411954	ENSG00000198400	0.0368	0.4158
ENSBTAG00000003054	3	15417498	15429744	ENSG00000027644	0.0297	0.456
ENSBTAG00000024470	3	15449664	15459561	ENSG00000027869	0.1431	0.4173
ENSBTAG00000000608	3	15464529	15492242	ENSG00000143294	0.0123	0.1977
ENSBTAG00000001520	3	15514866	15519877	ENSG00000143314	0.0653	0.3198
ENSBTAG00000001519	3	15520196	15527165	ENSG00000143303	0.0421	0.3011
ENSBTAG00000001518	3	15527593	15532676	ENSG00000143319	0.0616	0.3618
ENSBTAG00000005716	3	15546565	15552065	ENSG00000143320	0.0164	0.2937
ENSBTAG00000015794	3	15581012	15621219	ENSG00000132688	0.1703	0.4097
ENSBTAG00000015789	3	15629724	15647688	ENSG00000132692	0.0541	0.3422
ENSBTAG00000015784	3	15660643	15665893	ENSG00000132702	0.034	0.4604
ENSBTAG00000000406	3	15685834	15693846	ENSG00000160818	0.1567	0.3034
ENSBTAG00000000404	3	15693729	15696624	ENSG00000163382	0.0479	0.2972
ENSBTAG00000000401	3	15701174	15707313	ENSG00000187862	0.1805	0.4212
ENSBTAG00000006882	3	15712577	15751825	ENSG00000183856	0.0513	0.3426
ENSBTAG00000012234	3	15776313	15789021	ENSG00000132677	0.0599	0.3385
ENSBTAG00000006373	3	15815841	15822621	ENSG00000163467	0.1004	0.1689
ENSBTAG00000006370	3	15822866	15837446	ENSG00000163468	0.0069	0.297
ENSBTAG00000006364	3	15842677	15845538	ENSG00000198715	0.1111	0.3153
ENSBTAG00000009436	3	15845808	15851855	ENSG00000163472	0.0609	0.4048
ENSBTAG00000009435	3	15853588	15881262	ENSG00000198952	0.0197	0.2642
ENSBTAG00000009434	3	15882546	15887367	ENSG00000160781	0.4477	1.1574
ENSBTAG00000009432	3	15890114	15911890	ENSG00000160783	0.4531	0.8651
ENSBTAG00000009431	3	15912083	15928940	ENSG00000160785	0.0058	0.3516
ENSBTAG00000012228	3	15943413	15962532	ENSG00000196189	0.0857	0.4554
ENSBTAG00000017574	3	15979457	15997687	ENSG00000160789	0.01	0.4852
ENSBTAG00000018914	3	16037737	16044808	ENSG00000132698	0.0233	0.4071
ENSBTAG00000011754	3	16045955	16049030	ENSG00000116586	0.1116	0.5695
ENSBTAG00000001548	3	16050070	16063825	ENSG00000160803	0.017	0.2957
ENSBTAG00000001212	3	16090917	16097552	ENSG00000163479	0.0144	0.2154
ENSBTAG00000000113	3	16126033	16148939	ENSG00000116584	0.0335	0.4298
ENSBTAG00000000108	3	16171815	16189091	ENSG00000132680	0.0056	0.1911
ENSBTAG00000000105	3	16190275	16199468	ENSG00000143622	0.002	0.2242
ENSBTAG00000011209	3	16208912	16229723	ENSG00000132718	0.0126	0.2645
ENSBTAG00000020356	3	16295256	16378920	ENSG00000116580	0.0765	0.3149
ENSBTAG00000020356	3	16295256	16378920	ENSG00000163374	0.2061	0.4939
ENSBTAG00000026613	3	16378834	16383107	ENSG00000125459	0.077	0.3099
ENSBTAG00000001199	3	16391566	16430538	ENSG00000132676	0.0701	0.231
ENSBTAG00000003954	3	16462286	16635073	ENSG00000116539	0.0211	0.21
ENSBTAG00000003948	3	16639669	16658918	ENSG00000160753	0.4584	1.0508
ENSBTAG00000017056	3	16739321	16748561	ENSG00000143627	0.0395	0.3643
ENSBTAG00000017055	3	16749380	16758360	ENSG00000143630	0.0178	0.4363
ENSBTAG00000017055	3	16749380	16758360	ENSG00000099822	0.2256	74.4792
ENSBTAG00000017055	3	16749380	16758360	ENSG00000143473	1.1417	55.4538
ENSBTAG00000014393	3	16762209	16771134	ENSG00000176444	0.0037	0.2739
ENSBTAG00000012094	3	16771668	16774569	ENSG00000116521	0.0491	0.2744
ENSBTAG00000014841	3	16784013	16788846	ENSG00000160766	0.1882	0.7946
ENSBTAG00000014840	3	16789342	16794310	ENSG00000173171	0.1312	0.3525
ENSBTAG00000000057	3	16795216	16805357	ENSG00000169231	0.0131	0.3247
ENSBTAG00000017104	3	16807896	16811996	ENSG00000185499	0.4136	0.639
ENSBTAG00000010622	3	16814409	16823268	ENSG00000163462	0.0064	0.383
ENSBTAG00000010617	3	16823898	16826537	ENSG00000163463	0.0714	0.3863
ENSBTAG00000003535	3	16842212	16842787	ENSG00000179085	0.0366	0.5339
ENSBTAG00000003083	3	16843257	16845517	ENSG00000169241	0.1242	0.3558
ENSBTAG00000020244	3	16846548	16853157	ENSG00000169242	0.0961	0.3385
ENSBTAG00000033423	3	16892396	16900947	ENSG00000143590	0.0066	0.242
ENSBTAG00000010663	3	16918642	16928487	ENSG00000143537	0.0952	0.4348
ENSBTAG00000010655	3	16928980	16944422	ENSG00000163357	0.097	0.498
ENSBTAG00000010638	3	16944672	16958559	ENSG00000163354	0.1049	0.4938
ENSBTAG00000021512	3	16963040	16965044	ENSG00000160685	0.0257	0.5673
ENSBTAG00000000186	3	16986703	16992615	ENSG00000160688	0.0437	0.3905
ENSBTAG00000024476	3	16995351	16998852	ENSG00000233281	0	0.1554
ENSBTAG00000024476	3	16995351	16998852	ENSG00000178556	0.0245	0.2057
ENSBTAG00000019838	3	16999262	17009709	ENSG00000160691	0.0252	0.2928
ENSBTAG00000004331	3	17010221	17014420	ENSG00000163348	0.009	0.223
ENSBTAG00000004552	3	17015269	17026793	ENSG00000163346	0.1215	0.429
ENSBTAG00000017819	3	17042863	17052654	ENSG00000163344	0.0561	0.4052
ENSBTAG00000018249	3	17108212	17274588	ENSG00000143603	0.0085	0.2375
ENSBTAG00000007519	3	17358656	17377771	ENSG00000160710	0.0829	0.3465
ENSBTAG00000007517	3	17385302	17393379	ENSG00000160716	0.0178	0.5638
ENSBTAG00000007515	3	17405764	17413999	ENSG00000160714	0	0.0942
ENSBTAG00000011881	3	17415957	17425391	ENSG00000163239	0.192	0.5572
ENSBTAG00000020542	3	17469181	17487548	ENSG00000169291	0.0481	0.5308
ENSBTAG00000018474	3	17505928	17556962	ENSG00000160712	0.1493	0.4727
ENSBTAG00000005161	3	17595505	17612456	ENSG00000143515	0.017	0.4945
ENSBTAG00000005149	3	17617013	17619833	ENSG00000143595	0.1337	0.2483
ENSBTAG00000013025	3	17633461	17636032	ENSG00000143575	0.0743	0.2678
ENSBTAG00000004271	3	17643624	17683696	ENSG00000143569	0.0132	0.1396
ENSBTAG00000020026	3	17684039	17692448	ENSG00000143612	0.0189	0.2208
ENSBTAG00000033220	3	17692949	17696178	ENSG00000163263	0.1085	0.2093
ENSBTAG00000004987	3	17730438	17829791	ENSG00000143552	0.0703	0.2768
ENSBTAG00000013866	3	17831024	17832456	ENSG00000177954	0	0.2067
ENSBTAG00000017604	3	17836334	17840416	ENSG00000143545	0.0141	0.226
ENSBTAG00000014694	3	17844562	17847013	ENSG00000143543	0.0531	0.2653
ENSBTAG00000014692	3	17846938	17851913	ENSG00000143578	0.1091	0.2879
ENSBTAG00000011284	3	17856127	17860161	ENSG00000143570	0.0297	0.3815
ENSBTAG00000017942	3	17860709	17870224	ENSG00000160741	0.0384	0.2552
ENSBTAG00000018711	3	17871424	17885969	ENSG00000198837	0.0281	0.311
ENSBTAG00000006678	3	17958124	17968562	ENSG00000143614	0.0032	0.2162
ENSBTAG00000021862	3	18002339	18007558	ENSG00000143554	0.0467	0.4024
ENSBTAG00000006235	3	18009410	18047247	ENSG00000143624	0.0054	0.3371
ENSBTAG00000000463	3	18056816	18060613	ENSG00000160678	0.0046	0.5488
ENSBTAG00000006234	3	18083680	18096809	ENSG00000169418	0.032	0.3714
ENSBTAG00000012471	3	18110072	18120603	ENSG00000143621	0	0.2481
ENSBTAG00000012470	3	18120790	18122474	ENSG00000143553	0.014	0.4672
ENSBTAG00000005166	3	18139543	18148965	ENSG00000160679	0.002	0.0726
ENSBTAG00000005163	3	18150247	18154044	ENSG00000160678	0.0046	0.5488
ENSBTAG00000021378	3	18155098	18161770	ENSG00000189171	0.0413	1.0356
ENSBTAG00000021377	3	18164983	18167038	ENSG00000189334	0.0385	0.3518
ENSBTAG00000014204	3	18168157	18175068	ENSG00000188643	0.0401	0.8183
ENSBTAG00000037651	3	18206627	18209960	ENSG00000196754	0.0494	0.4247
ENSBTAG00000039105	3	18218118	18221026	ENSG00000188015	0.1745	0.6945
ENSBTAG00000019203	3	18222380	18224692	ENSG00000196154	0.0162	0.5974
ENSBTAG00000000644	3	18228714	18230825	ENSG00000196420	0.0171	0.9046
ENSBTAG00000000643	3	18233307	18233928	ENSG00000197956	0.1378	0.3981
ENSBTAG00000008238	3	18302892	18338279	ENSG00000143556	0.2142	0.4889
ENSBTAG00000008238	3	18302892	18338279	ENSG00000184330	0.2216	0.4312
ENSBTAG00000033007	3	18435261	18438035	ENSG00000143556	0.215	0.4373
ENSBTAG00000033007	3	18435261	18438035	ENSG00000184330	0.234	0.3602
ENSBTAG00000012640	3	18482001	18482981	ENSG00000143546	0.1766	0.527
ENSBTAG00000012638	3	18499228	18500348	ENSG00000163221	0.2408	0.4691
ENSBTAG00000006505	3	18511305	18514092	ENSG00000163220	0.2416	0.6127
ENSBTAG00000033001	3	18521581	18537989	ENSG00000163218	0.19	0.5372
ENSBTAG00000021443	3	18543479	18558828	ENSG00000159527	0.1251	0.4404
ENSBTAG00000032997	3	18608031	18610562	ENSG00000203782	0.4083	1.5458
ENSBTAG00000004020	3	18657437	18659321	ENSG00000203783	0.1364	0.3404
ENSBTAG00000032995	3	18669398	18671764	ENSG00000203784	0.2614	0.571
ENSBTAG00000015121	3	19167838	19168158	ENSG00000163209	0.2673	0.483
ENSBTAG00000017827	3	19275844	19277499	ENSG00000163207	1.44	2.9963
ENSBTAG00000005437	3	19300528	19305733	ENSG00000163206	0.461	0.6141
ENSBTAG00000038237	3	19454086	19455816	ENSG00000203786	0.2347	0.3851
ENSBTAG00000008700	3	19626028	19627829	ENSG00000169509	0.2041	4.3829
ENSBTAG00000032446	3	19686980	19687483	ENSG00000205323	0.0225	0.2739
ENSBTAG00000019540	3	19720447	19724079	ENSG00000143536	0.2238	0.4601
ENSBTAG00000011756	3	19777114	19875416	ENSG00000143520	1.0297	1.7181
ENSBTAG00000039260	3	20016793	20021229	ENSG00000215853	0.2201	0.4072
ENSBTAG00000032445	3	20059575	20062651	ENSG00000159450	0.3781	2.2552
ENSBTAG00000015854	3	20078762	20084024	ENSG00000182898	0.3113	0.344
ENSBTAG00000015145	3	20240962	20242468	ENSG00000163191	0.1104	0.3902
ENSBTAG00000015147	3	20271577	20282526	ENSG00000197747	0	0.4491
ENSBTAG00000004772	3	20353388	20402625	ENSG00000159445	0.2129	0.287
ENSBTAG00000000690	3	20432130	20441911	ENSG00000196407	0.2246	0.5318
ENSBTAG00000017405	3	20463309	20487237	ENSG00000143365	0.0803	0.3712
ENSBTAG00000021594	3	20502298	20522987	ENSG00000182134	0.0522	0.2977
ENSBTAG00000021591	3	20525404	20528470	ENSG00000143450	0.0756	0.3707
ENSBTAG00000000797	3	20531700	20538749	ENSG00000143436	0.0843	0.43
ENSBTAG00000019131	3	20576442	20591052	ENSG00000159409	0.0123	0.2924
ENSBTAG00000001942	3	20599808	20675977	ENSG00000143376	0.0053	0.17
ENSBTAG00000017566	3	20709613	20761997	ENSG00000143367	0.0591	0.285
ENSBTAG00000017564	3	20764565	20782032	ENSG00000143375	0.0622	0.3935
ENSBTAG00000021289	3	20833831	20878453	ENSG00000143442	0.0208	0.2281
ENSBTAG00000021288	3	20881912	20884271	ENSG00000159377	0.0235	0.3314
ENSBTAG00000008091	3	20954684	20963461	ENSG00000143416	0.0472	0.3928
ENSBTAG00000017580	3	20975655	20980557	ENSG00000143390	0.0667	0.2868
ENSBTAG00000007320	3	21001080	21022141	ENSG00000143393	0.0034	0.2994
ENSBTAG00000007318	3	21022950	21027864	ENSG00000143373	0.0485	0.3715
ENSBTAG00000006101	3	21068840	21077925	ENSG00000159352	0.0036	0.3507
ENSBTAG00000006099	3	21084408	21123609	ENSG00000143398	0.0333	0.3012
ENSBTAG00000006099	3	21084408	21123609	ENSG00000180764	0.068	0.345
ENSBTAG00000018074	3	21137224	21149063	ENSG00000163159	0.0203	0.2942
ENSBTAG00000018071	3	21149781	21154267	ENSG00000163157	0.0149	0.2801
ENSBTAG00000018070	3	21154792	21157338	ENSG00000163156	0.0476	0.2473
ENSBTAG00000020395	3	21157793	21166314	ENSG00000163155	0.0651	0.1965
ENSBTAG00000020394	3	21166314	21169131	ENSG00000163154	0.0349	0.7034
ENSBTAG00000007281	3	21187736	21198575	ENSG00000143434	0.0538	0.3403
ENSBTAG00000015371	3	21210659	21227939	ENSG00000143458	0.0384	0.1977
ENSBTAG00000015369	3	21233304	21238379	ENSG00000213190	0.0552	0.2248
ENSBTAG00000015363	3	21239222	21246827	ENSG00000197622	0	0.1033
ENSBTAG00000015349	3	21247492	21249635	ENSG00000143443	0.2263	0.6323
ENSBTAG00000015345	3	21249872	21258121	ENSG00000163141	0.0669	0.2824
ENSBTAG00000015336	3	21258619	21277057	ENSG00000143363	0.0678	0.2333
ENSBTAG00000015329	3	21278897	21288166	ENSG00000143409	0.0842	0.4483
ENSBTAG00000015304	3	21289337	21298859	ENSG00000143412	0.0995	0.4137
ENSBTAG00000000099	3	21309979	21313836	ENSG00000143418	0.0184	0.2575
ENSBTAG00000000098	3	21314469	21346829	ENSG00000143379	0.0227	0.3266
ENSBTAG00000021037	3	21397721	21486687	ENSG00000143437	0.0203	0.1872
ENSBTAG00000021035	3	21490034	21502943	ENSG00000143387	0.0219	0.2158
ENSBTAG00000017135	3	21518293	21541219	ENSG00000163131	0.0876	0.3462
ENSBTAG00000002724	3	21553158	21572984	ENSG00000143452	0.0523	0.3003
ENSBTAG00000020357	3	21576064	21620313	ENSG00000143457	0.0281	0.226
ENSBTAG00000007123	3	21635573	21640876	ENSG00000143420	0.0037	0.1943
ENSBTAG00000015154	3	21666437	21671068	ENSG00000143384	0.0638	0.3519
ENSBTAG00000003604	3	21681058	21689569	ENSG00000143382	0.0753	0.4071
ENSBTAG00000003806	3	21721706	21727111	ENSG00000143369	0.1442	0.3285
ENSBTAG00000003799	3	21727629	21739256	ENSG00000143374	0.0671	0.3048
ENSBTAG00000014984	3	21748323	21838928	ENSG00000163125	0.0248	0.1939
ENSBTAG00000013946	3	21848906	21867533	ENSG00000117360	0.0002	0.2229
ENSBTAG00000024378	3	21875091	21887999	ENSG00000187145	0.0164	0.2587
ENSBTAG00000021487	3	21894304	21897627	ENSG00000159208	0.1059	0.2157
ENSBTAG00000021485	3	21900019	21906881	ENSG00000118292	0.1738	0.2827
ENSBTAG00000021482	3	21909406	21913053	ENSG00000117362	0.0057	0.0995
ENSBTAG00000021481	3	21913359	21919994	ENSG00000118298	0.0717	0.2479
ENSBTAG00000016730	3	21946536	21958275	ENSG00000232038	2.3752	99.5176
ENSBTAG00000004852	3	22012966	22022042	ENSG00000023902	0.0291	0.2662
ENSBTAG00000020635	3	22027280	22093808	ENSG00000136631	0.0068	0.2228
ENSBTAG00000001586	3	22149273	22204449	ENSG00000163113	0.031	0.2213
ENSBTAG00000012496	3	22211138	22219111	ENSG00000014914	0.0644	0.1695
ENSBTAG00000012495	3	22219980	22223655	ENSG00000143368	0.0012	0.1915
ENSBTAG00000001599	3	22238621	22248964	ENSG00000159164	0.0051	0.3399
ENSBTAG00000006050	3	22251608	22252931	ENSG00000178096	0.0754	0.6681
ENSBTAG00000038476	3	22262613	22262786	ENSG00000184270	0	0.8674
ENSBTAG00000040098	3	22263144	22263598	ENSG00000184260	0.0134	0.4641
ENSBTAG00000008592	3	22401985	22410946	ENSG00000150337	0.223	0.2796
ENSBTAG00000008592	3	22401985	22410946	ENSG00000203820	0.2464	0.3109
ENSBTAG00000008592	3	22401985	22410946	ENSG00000198019	0.2472	0.308
ENSBTAG00000022741	3	22515299	22528809	ENSG00000232151	0.2824	0.4695
ENSBTAG00000021823	3	23237478	23241201	ENSG00000168509	0.0361	0.2345
ENSBTAG00000020060	3	23255308	23259462	ENSG00000117289	0.0261	0.3475
ENSBTAG00000013910	3	23268314	23283670	ENSG00000121851	0.0063	0.2215
ENSBTAG00000008365	3	23286466	23288194	ENSG00000181039	0.0256	0.3373
ENSBTAG00000008367	3	23290500	23315339	ENSG00000152022	0.007	0.274
ENSBTAG00000008369	3	23318714	23320714	ENSG00000131795	0	0.3053
ENSBTAG00000008370	3	23321140	23325611	ENSG00000211451	0.1538	0.3235
ENSBTAG00000008372	3	23326321	23331894	ENSG00000131779	0.0202	0.2165
ENSBTAG00000008373	3	23332748	23348374	ENSG00000143127	0.0467	0.2778
ENSBTAG00000038844	3	23353817	23370417	ENSG00000198483	0.0877	0.4133
ENSBTAG00000021634	3	23378019	23387409	ENSG00000131788	0.0092	0.2537
ENSBTAG00000021635	3	23384647	23389936	ENSG00000186364	0.1278	0.3773
ENSBTAG00000021637	3	23391983	23405287	ENSG00000186141	0.0219	0.2884
ENSBTAG00000008131	3	23405208	23470818	ENSG00000121848	0.0637	0.1857
ENSBTAG00000044085	3	23483435	23487766	ENSG00000117281	0.26	0.3674
ENSBTAG00000005810	3	23520376	23566495	ENSG00000174827	0.0784	0.3023
ENSBTAG00000021833	3	23624400	23625722	ENSG00000121634	0.0481	0.7068
ENSBTAG00000006720	3	23748535	23826417	ENSG00000143140	0.0664	0.5518
ENSBTAG00000017051	3	23781013	23801920	ENSG00000162836	0.0909	0.3299
ENSBTAG00000002422	3	23890363	23905742	ENSG00000116128	0.0157	0.1842
ENSBTAG00000020831	3	24237805	24302355	ENSG00000131778	0.0453	0.2837
ENSBTAG00000010841	3	24322878	24365872	ENSG00000131781	0.0836	0.339
ENSBTAG00000014387	3	24386586	24397899	ENSG00000131791	0.0048	0.2501
ENSBTAG00000021104	3	24512074	24533943	ENSG00000205449	0.4917	0.8533
ENSBTAG00000021104	3	24512074	24533943	ENSG00000196427	0.531	0.7258
ENSBTAG00000021104	3	24512074	24533943	ENSG00000186086	0.5519	0.7728
ENSBTAG00000021104	3	24512074	24533943	ENSG00000215620	0.5913	0.6903
ENSBTAG00000021104	3	24512074	24533943	ENSG00000188740	0.6583	1.7671
ENSBTAG00000021104	3	24512074	24533943	ENSG00000219481	0.8138	0.9725
ENSBTAG00000021104	3	24512074	24533943	ENSG00000186275	0.8657	1.0996
ENSBTAG00000021104	3	24512074	24533943	ENSG00000163386	0.8711	1.1071
ENSBTAG00000021104	3	24512074	24533943	ENSG00000162825	0.8713	1.0887
ENSBTAG00000021104	3	24512074	24533943	ENSG00000203832	0.8912	1.0922
ENSBTAG00000021104	3	24512074	24533943	ENSG00000203836	0.8942	1.0707
ENSBTAG00000021104	3	24512074	24533943	ENSG00000168614	0.9005	1.0209
ENSBTAG00000021104	3	24512074	24533943	ENSG00000203827	0.9101	1.135
ENSBTAG00000021104	3	24512074	24533943	ENSG00000142794	0.9226	1.1278
ENSBTAG00000021104	3	24512074	24533943	ENSG00000152042	0.9329	1.2416
ENSBTAG00000021104	3	24512074	24533943	ENSG00000232637	0.9715	1.0575
ENSBTAG00000021104	3	24512074	24533943	ENSG00000122497	0.981	1.0889
ENSBTAG00000017316	3	24623396	24645345	ENSG00000205449	0.4564	0.8918
ENSBTAG00000017316	3	24623396	24645345	ENSG00000196427	0.5037	0.7319
ENSBTAG00000017316	3	24623396	24645345	ENSG00000186086	0.5253	0.7794
ENSBTAG00000017316	3	24623396	24645345	ENSG00000215620	0.5664	0.5917
ENSBTAG00000017316	3	24623396	24645345	ENSG00000188740	0.6587	1.6926
ENSBTAG00000017316	3	24623396	24645345	ENSG00000219481	0.7871	0.9593
ENSBTAG00000017316	3	24623396	24645345	ENSG00000186275	0.844	1.0715
ENSBTAG00000017316	3	24623396	24645345	ENSG00000162825	0.8462	1.0552
ENSBTAG00000017316	3	24623396	24645345	ENSG00000163386	0.8491	1.0768
ENSBTAG00000017316	3	24623396	24645345	ENSG00000203832	0.8684	1.0542
ENSBTAG00000017316	3	24623396	24645345	ENSG00000203836	0.8713	1.04
ENSBTAG00000017316	3	24623396	24645345	ENSG00000168614	0.8724	0.9978
ENSBTAG00000017316	3	24623396	24645345	ENSG00000152042	0.8842	1.1822
ENSBTAG00000017316	3	24623396	24645345	ENSG00000203827	0.8855	1.095
ENSBTAG00000017316	3	24623396	24645345	ENSG00000142794	0.8908	1.0896
ENSBTAG00000017316	3	24623396	24645345	ENSG00000232637	0.9399	1.0456
ENSBTAG00000017316	3	24623396	24645345	ENSG00000122497	0.9495	1.0739
ENSBTAG00000007909	3	25211386	25303712	ENSG00000134250	0.0248	0.3523
ENSBTAG00000006903	3	25361016	25363296	ENSG00000134249	0.2322	0.5245
ENSBTAG00000032193	3	25503568	25519011	ENSG00000134193	0.2025	0.6353
ENSBTAG00000003898	3	25549877	25573833	ENSG00000134240	0.0653	0.4478
ENSBTAG00000039719	3	25578425	25609631	ENSG00000092621	0.0536	0.4625
ENSBTAG00000032187	3	25701029	25704737	ENSG00000143067	0.0412	0.4875
ENSBTAG00000006769	3	25720060	25730051	ENSG00000203857	0.1275	0.6226
ENSBTAG00000006769	3	25720060	25730051	ENSG00000203859	0.139	0.5972
ENSBTAG00000000123	3	25746131	25777299	ENSG00000116882	0.1036	0.4601
ENSBTAG00000005064	3	26011373	26107581	ENSG00000116874	0.0565	0.3488
ENSBTAG00000007767	3	26146535	26338367	ENSG00000092607	0.0345	0.29
ENSBTAG00000044015	3	27113287	27116097	ENSG00000214078	0.0496	0.2072
ENSBTAG00000001080	3	27430037	27477129	ENSG00000155761	0.1209	0.3318
ENSBTAG00000019937	3	27529412	27563951	ENSG00000065183	0.0274	0.3241
ENSBTAG00000016387	3	27568659	27655695	ENSG00000196505	0.0187	0.2903
ENSBTAG00000003586	3	28011770	28183546	ENSG00000198162	0.181	0.6022
ENSBTAG00000014466	3	28395674	28422886	ENSG00000134258	0.0628	0.3501
ENSBTAG00000001748	3	28450086	28459416	ENSG00000134253	0.0581	0.4507
ENSBTAG00000015392	3	28476319	28529876	ENSG00000116830	0.1417	0.3185
ENSBTAG00000018203	3	28552535	28580753	ENSG00000134256	0.1527	0.3728
ENSBTAG00000008022	3	28602814	28647680	ENSG00000134247	0.0534	0.5701
ENSBTAG00000017256	3	28817445	28831931	ENSG00000116824	0.3496	0.481
ENSBTAG00000004849	3	28989139	29049975	ENSG00000143061	0.051	0.7034
ENSBTAG00000017923	3	29080025	29090064	ENSG00000116815	0.4609	0.7896
ENSBTAG00000040131	3	29147861	29209856	ENSG00000116815	0.4398	0.612
ENSBTAG00000001246	3	29323174	29347906	ENSG00000163399	0.0133	0.4975
ENSBTAG00000001406	3	29668250	29693205	ENSG00000173212	0.1366	0.6188
ENSBTAG00000000664	3	29747074	29849167	ENSG00000197375	0.8035	29.9111
ENSBTAG00000015067	3	29960920	29964039	ENSG00000177551	0.0114	0.4321
ENSBTAG00000011500	3	30026093	30096572	ENSG00000118729	0.0229	0.4394
ENSBTAG00000005788	3	30109670	30151181	ENSG00000173218	0.0176	0.4478
ENSBTAG00000007446	3	30490672	30491560	ENSG00000134259	0.0402	0.6028
ENSBTAG00000015961	3	30726266	30778142	ENSG00000134198	0.0964	0.4531
ENSBTAG00000006295	3	30779288	30784523	ENSG00000134200	0.0627	0.2948
ENSBTAG00000032071	3	30802398	30932822	ENSG00000198765	0.0909	0.2544
ENSBTAG00000032057	3	30967797	30968108	ENSG00000167283	0.0408	0.3073
ENSBTAG00000015977	3	31006683	31012554	ENSG00000052723	0.022	0.1553
ENSBTAG00000000678	3	31036427	31065023	ENSG00000009307	0.0054	0.1549
ENSBTAG00000009778	3	31065205	31071791	ENSG00000213281	0	0.1954
[truncated: 19,110 more rows]
