# Supplementary material for: Copy number variation in the bovine genome
Source: BMC Genomics. 2010 May 6;11:284. doi: 10.1186/1471-2164-11-284 (PMC2902221; doi:10.1186/1471-2164-11-284)
Supplement: Additional file 6 — Text file includes Table S4. Genes within CNV regions for which cow-human orthology exist and have a OMIM morbid ID [62]. [file 1471-2164-11-284-S6.TXT]

Human.Ensembl.Gene	Cow.Ensembl.Gene	Chr	Start	End	MIM.Morbid.Accession	MIM.Morbid.Description
ENSG00000167397	ENSBTAG00000000405	25	29027470	29029708	122700	COUMARIN RESISTANCE
ENSG00000167397	ENSBTAG00000000405	25	29027470	29029708	607473	VITAMIN K-DEPENDENT CLOTTING FACTORS, COMBINED DEFICIENCY OF, 2
ENSG00000099377	ENSBTAG00000002346	25	28945976	28949455	607765	BILE ACID SYNTHESIS DEFECT, CONGENITAL, 1
ENSG00000147804	ENSBTAG00000009301	Un.004.2839	1173	5786	201100	ACRODERMATITIS ENTEROPATHICA, ZINC-DEFICIENCY TYPE
ENSG00000213316	ENSBTAG00000009737	7	1496113	1499027	246530	LEUKOTRIENE C4 SYNTHASE
ENSG00000176692	ENSBTAG00000012465	18	11627837	11629348	153200	LYMPHEDEMA, HEREDITARY, II
ENSG00000176692	ENSBTAG00000012465	18	11627837	11629348	153300	YELLOW NAIL SYNDROME
ENSG00000176692	ENSBTAG00000012465	18	11627837	11629348	153400	LYMPHEDEMA-DISTICHIASIS SYNDROME
ENSG00000161011	ENSBTAG00000015591	7	1413246	1424727	602080	PAGET DISEASE OF BONE
ENSG00000204290	ENSBTAG00000032568	23	26506869	26520214	181000	SARCOIDOSIS, SUSCEPTIBILITY TO, 1
ENSG00000188656	ENSBTAG00000035012	Un.004.2807	4901	6919	424500	GONADOBLASTOMA
ENSG00000168692	ENSBTAG00000035012	Un.004.2807	4901	6919	424500	GONADOBLASTOMA
ENSG00000198695	ENSBTAG00000043546	MT	13913	14440	535000	LEBER OPTIC ATROPHY
ENSG00000198695	ENSBTAG00000043546	MT	13913	14440	500001	LEBER OPTIC ATROPHY AND DYSTONIA
ENSG00000198695	ENSBTAG00000043546	MT	13913	14440	540000	MITOCHONDRIAL MYOPATHY, ENCEPHALOPATHY, LACTIC ACIDOSIS, AND STROKE-LIKE
ENSG00000198727	ENSBTAG00000043550	MT	14514	15653	535000	LEBER OPTIC ATROPHY
ENSG00000198727	ENSBTAG00000043550	MT	14514	15653	500000	CARDIOMYOPATHY, INFANTILE HISTIOCYTOID
ENSG00000198712	ENSBTAG00000043556	MT	7374	8057	220110	MITOCHONDRIAL COMPLEX IV DEFICIENCY
ENSG00000198888	ENSBTAG00000043558	MT	3101	4056	502500	ALZHEIMER DISEASE, SUSCEPTIBILITY TO, MITOCHONDRIAL
ENSG00000198888	ENSBTAG00000043558	MT	3101	4056	535000	LEBER OPTIC ATROPHY
ENSG00000198888	ENSBTAG00000043558	MT	3101	4056	540000	MITOCHONDRIAL MYOPATHY, ENCEPHALOPATHY, LACTIC ACIDOSIS, AND STROKE-LIKE
ENSG00000198744	ENSBTAG00000043560	MT	8970	9750	550500	MYOGLOBINURIA, RECURRENT
ENSG00000198744	ENSBTAG00000043560	MT	8970	9750	535000	LEBER OPTIC ATROPHY
ENSG00000198744	ENSBTAG00000043560	MT	8970	9750	535000	LEBER OPTIC ATROPHY
ENSG00000198744	ENSBTAG00000043560	MT	8970	9750	220110	MITOCHONDRIAL COMPLEX IV DEFICIENCY
ENSG00000198744	ENSBTAG00000043560	MT	8970	9750	551500	NEUROPATHY, ATAXIA, AND RETINITIS PIGMENTOSA
ENSG00000198744	ENSBTAG00000043560	MT	8970	9750	500003	STRIATONIGRAL DEGENERATION, INFANTILE, MITOCHONDRIAL
ENSG00000198744	ENSBTAG00000043560	MT	8970	9750	256000	LEIGH SYNDROME
ENSG00000198938	ENSBTAG00000043560	MT	8970	9750	535000	LEBER OPTIC ATROPHY
ENSG00000198938	ENSBTAG00000043560	MT	8970	9750	220110	MITOCHONDRIAL COMPLEX IV DEFICIENCY
ENSG00000198938	ENSBTAG00000043560	MT	8970	9750	550500	MYOGLOBINURIA, RECURRENT
ENSG00000198804	ENSBTAG00000043561	MT	5687	7231	220110	MITOCHONDRIAL COMPLEX IV DEFICIENCY
ENSG00000198804	ENSBTAG00000043561	MT	5687	7231	535000	LEBER OPTIC ATROPHY
ENSG00000198804	ENSBTAG00000043561	MT	5687	7231	550500	MYOGLOBINURIA, RECURRENT
ENSG00000198786	ENSBTAG00000043563	MT	12109	13929	252010	MITOCHONDRIAL COMPLEX I DEFICIENCY
ENSG00000198786	ENSBTAG00000043563	MT	12109	13929	545000	MYOCLONIC EPILEPSY ASSOCIATED WITH RAGGED-RED FIBERS
ENSG00000198786	ENSBTAG00000043563	MT	12109	13929	540000	MITOCHONDRIAL MYOPATHY, ENCEPHALOPATHY, LACTIC ACIDOSIS, AND STROKE-LIKE
ENSG00000198786	ENSBTAG00000043563	MT	12109	13929	256000	LEIGH SYNDROME
ENSG00000198786	ENSBTAG00000043563	MT	12109	13929	535000	LEBER OPTIC ATROPHY
ENSG00000198840	ENSBTAG00000043568	MT	9823	10168	256000	LEIGH SYNDROME
ENSG00000198840	ENSBTAG00000043568	MT	9823	10168	252010	MITOCHONDRIAL COMPLEX I DEFICIENCY
ENSG00000198763	ENSBTAG00000043571	MT	4266	5307	502500	ALZHEIMER DISEASE, SUSCEPTIBILITY TO, MITOCHONDRIAL
ENSG00000198763	ENSBTAG00000043571	MT	4266	5307	535000	LEBER OPTIC ATROPHY
ENSG00000198868	ENSBTAG00000043577	MT	10529	11906	535000	LEBER OPTIC ATROPHY
ENSG00000198868	ENSBTAG00000043577	MT	10529	11906	540000	MITOCHONDRIAL MYOPATHY, ENCEPHALOPATHY, LACTIC ACIDOSIS, AND STROKE-LIKE
ENSG00000198868	ENSBTAG00000043577	MT	10529	11906	535000	LEBER OPTIC ATROPHY
ENSG00000198868	ENSBTAG00000043577	MT	10529	11906	500001	LEBER OPTIC ATROPHY AND DYSTONIA
ENSG00000198886	ENSBTAG00000043577	MT	10529	11906	540000	MITOCHONDRIAL MYOPATHY, ENCEPHALOPATHY, LACTIC ACIDOSIS, AND STROKE-LIKE
ENSG00000198886	ENSBTAG00000043577	MT	10529	11906	500001	LEBER OPTIC ATROPHY AND DYSTONIA
ENSG00000198886	ENSBTAG00000043577	MT	10529	11906	535000	LEBER OPTIC ATROPHY
ENSG00000198899	ENSBTAG00000043584	MT	8290	8970	551500	NEUROPATHY, ATAXIA, AND RETINITIS PIGMENTOSA
ENSG00000198899	ENSBTAG00000043584	MT	8290	8970	500003	STRIATONIGRAL DEGENERATION, INFANTILE, MITOCHONDRIAL
ENSG00000198899	ENSBTAG00000043584	MT	8290	8970	256000	LEIGH SYNDROME
ENSG00000198899	ENSBTAG00000043584	MT	8290	8970	535000	LEBER OPTIC ATROPHY
