# Supplementary material for: Copy number variation in the bovine genome
Source: BMC Genomics. 2010 May 6;11:284. doi: 10.1186/1471-2164-11-284 (PMC2902221; doi:10.1186/1471-2164-11-284)
Supplement: Additional file 7 — Excel file includes Table S5. Genes within CNV regions for which cow-human orthology exist and have been associated with a phenotype by a GWAS study. [file 1471-2164-11-284-S7.XLS]

## Sheet: gene_symbol_overlap
Human.Ensembl.Gene	Cow.Ensembl.Gene	Chr	Start	End	Gene.symbol	Disease/Trait	PubMed_ID
ENSG00000125257	ENSBTAG00000007744	Un.004.147	26441	156704	ABCC4	Breast cancer	17903305
ENSG00000204290	ENSBTAG00000032568	23	26506869	26520214	BTNL2	Anti-cyclic Citrullianted Peptide Antibody	19287509
ENSG00000140945	ENSBTAG00000034373	18	8336734	9361674	CDH13	Hypertension / Attention deficit hyperactivity disorder / Blood pressure	19304780 / 18839050 / 17903302
ENSG00000196739	ENSBTAG00000019807	8	108712432	108862065	COL27A1	Height	18391951
ENSG00000114279	ENSBTAG00000012413	1	76555123	76832683	FGF12	Serum metabolites	19043545
ENSG00000189283	ENSBTAG00000014418	22	41686387	42518037	FHIT	Attention deficit hyperactivity disorder	18821565
ENSG00000113249	ENSBTAG00000030297	7	68052441	68063124	HAVCR1	LDL cholesterol	19060906
ENSG00000128322	ENSBTAG00000031160	17	74048337	74454504	IGLL1	Height	18391951
ENSG00000181250	ENSBTAG00000002786	21	19277808	19343296	MYADML	Hypertension (young onset)	19421330
ENSG00000181250	ENSBTAG00000001308	21	19306791	19415731	MYADML	Hypertension (young onset)	19421330
ENSG00000142794	ENSBTAG00000021104	3	24512074	24533943	NBPF3	Plasma levels of liver enzymes	18940312
ENSG00000142794	ENSBTAG00000017316	3	24623396	24645345	NBPF3	Plasma levels of liver enzymes	18940312
ENSG00000116574	ENSBTAG00000018691	Un.004.156	211159	220702	RHOU	Basal cell carcinoma (cutaneous)	18849993
ENSG00000167397	ENSBTAG00000000405	25	29027470	29029708	VKORC1	Warfarin maintenance dose	19300499 / 18535201
