# Supplementary material for: Copy number variation in the bovine genome
Source: BMC Genomics. 2010 May 6;11:284. doi: 10.1186/1471-2164-11-284 (PMC2902221; doi:10.1186/1471-2164-11-284)
Supplement: Additional file 9 — Excel file includes Table S7. All CNVRs and OMIA genes within 2 Mb of a CNVR. [file 1471-2164-11-284-S9.XLS]

## Sheet: OMIA_genes_within_2Mb_of_CNVRs
CHROMOSOME	START	STOP	SIZE	Status	Animals	Number_Animals
1	16649998	16657806	7809	Gain	18	1
1	25579312	25602073	22762	Loss	19,4,20,7	4
1	57933460	57949446	15987	Gain	20,13,2	4
1	76629555	76635466	5912	Gain	2,17	2
1	78466668	78488928	22261	CLDN16	Chronic interstitial nephritis with diffuse zonal fibrosis
1	78466668	78488928	22261	CLDN16	Renal dysplasia
1	88527095	88534292	7198	Loss	18	1
1	92072948	92101032	28085	Loss	1	1
1	92998000	93085200	87201	Loss	6	1
1	114990253	115164582	174330	Loss	6	1
1	129972702	129980047	7346	Loss	6	1
2	52423855	52454348	30494	Loss	18	1
2	103235285	103247250	11966	Gain	5	1
2	127897999	128002847	104849	Loss	13,4	2
2	137229999	137255071	25073	Loss	18,12,19,1,17	5
3	8675989	8688396	12408	Loss	7,2,17,12	4
3	22512514	22569999	57486	Gain	8	1
3	24473843	24650404	176562	Loss	4,19,20,5,18	5
3	39255600	39262822	7223	Loss	13,4,1,17,15,10,13	7
3	53366297	53393096	26800	Loss	11,13,2	3
3	57685347	57897999	212653	Loss	6,2,13,15	4
3	100045999	100141999	96001	Gain	8	1
3	110273100	110275534	2435	Gain	15,4,20,13	4
3	124215631	124222997	7367	Gain	11	1
4	27872507	27896299	23793	Loss	6	1
4	37263546	37294000	30455	Gain	18	1
4	40053999	40079009	25011	Gain	8	1
4	44848825	44858892	10068	Loss	8,2,4	3
4	85837842	85896494	58653	Loss	6	1
4	104532399	104548005	15607	Loss	4,18,15	3
4	110351706	110405999	54294	Gain	10,20,4	3
4	117133512	117426111	292600	Loss	2,17,16,6	4
5	9512411	10108149	595739	Loss	12,19,10	3
5	15050684	15056841	6158	Loss	1	1
5	20587720	20613374	25655	KITLG	Coat colour, roan
5	21080727	21086920	6194	Gain	13,4,5,15,10	5
5	26596045	26602858	6814	Gain	8	1
5	27787470	27789206	1737	Gain	1	1
5	44799941	44821448	21508	Loss	20,1,9	3
5	54216171	54223944	7774	Loss	17	1
5	63134107	63521999	387893	Loss	1,7,4,2,19,12,17	7
5	78287920	78401999	114080	Loss	8,4,10,17,14,11,15,20	8
5	81790459	81808403	17945	Loss	8,13,1,17	4
5	109661999	110049999	388001	Loss	19,10	2
5	118843076	118856545	13470	Loss	1,20,17,19	4
6	2551901	2560351	8451	Loss	19,16,15,2,5,8	6
6	12033754	12041355	7602	Gain	2,11,20,10	4
6	12775388	12791349	15962	Loss	6	1
6	13890502	13906000	15499	Loss	20,8,11,13,19	5
6	17635392	17648394	13003	Loss	18	1
6	28491083	28498685	7603	Loss	20	1
6	53469999	53499966	29968	Loss	20,8	2
6	60910047	60915994	5948	Gain	6	1
6	72685999	72769257	83259	Gain	6,8,12	3
6	80834855	80846698	11844	Loss	2	1
6	82293151	82321999	28849	Loss	20,11,19,4	4
6	87096866	87115727	18862	Loss	19,20,11,4	4
6	89864324	89876597	12274	Gain	5,18,14,4,1,20,19,7	8
6	92897989	92907754	9766	Gain	8,19	2
6	108739453	108742650	3198	Loss	17,20	2
7	1325999	1505650	179652	Loss	6	1
7	1884061	2128275	244215	ADAMTS2	Ehlers-Danlos syndrome, type VII
7	2783355	2788347	4993	Loss	2,17	2
7	13245999	13272468	26470	Gain	7,15	2
7	22202097	22212534	10438	Loss	10,15,19,13,2,16	6
7	25364751	25369999	5249	Loss	2,11,6,10,13,15,9,17	8
7	28685903	28696398	10496	Loss	6,12	2
7	39798437	39822450	24014	Loss	20,13,15,18,11,1	6
7	40661999	40779971	117973	Loss	19,2,14,9	4
7	40872948	40893999	21052	Loss	20,18,19,4,13	5
7	49784944	49797429	12486	Loss	10,19,11,20,5,17	6
7	62279786	62283552	3767	Loss	6	1
7	62785637	62882839	97203	GLRA1	Myoclonus
7	63295602	63302773	7172	Loss	2,1,13,11	4
7	63798056	63818000	19945	Loss	14,5,20	3
7	65680403	65688631	8229	Gain	5,16,11,13,15,2,8	7
7	68041999	68074419	32421	Loss	18	1
7	68107133	68141999	34867	Loss	18	1
7	76934000	77350857	416858	Gain	6,7	2
7	79283937	79300639	16703	Loss	10,19	2
7	81125999	81177999	52001	Loss	7,5	2
7	104959580	104971497	11918	Loss	2,16,17	3
8	7924331	7939414	15084	Gain	5,19,20,1,13,18	6
8	12717899	12782899	65001	Gain	19,16,18,17,13,15,1,10	8
8	13243543	13315122	71580	Loss	14,10,20,1,4,7	6
8	24481750	24698700	216951	Loss	16,18,7,15	4
8	51265382	51268398	3017	Gain	2,14,6	3
8	62680794	62947428	266635	Loss	15,4,1,19,8,13,2	7
8	68339458	68345191	5734	Gain	17,4,14	3
8	71747374	71762134	14761	Loss	20,10,13,15	4
8	107565192	107573375	8184	Loss	19	1
8	108811299	108898862	87564	Loss	1,5,18,15	4
9	7150942	7154349	3408	Loss	7,14,5,16	4
9	13148710	13152386	3677	Loss	18	1
9	57625999	57636155	10157	Loss	18	1
9	65925999	65993999	68001	Gain	8,15	2
9	70588882	70604740	15859	Gain	15,16,19,1,17,20	6
9	96633999	96645999	12001	Loss	7,16,20,19,10	5
9	98281070	98325999	44930	Gain	6,12	2
9	101127479	101281111	153633	Loss	18	1
10	4581374	4586095	4722	Loss	20,19,18	3
10	13050001	13056364	6364	Loss	11,7,1	3
10	16933749	16940399	6651	Loss	7,11,1	3
10	23546535	23725999	179465	Loss	17,4	2
10	29371202	29374297	3096	Loss	12.6	2
10	35963086	35965884	2799	Loss	10,2,8,15,17	5
10	38743725	38747312	3588	Loss	2,11,5	3
10	41464349	41481000	16652	Loss	5,11,19,4,12,7	6
10	80769999	80797694	27696	Gain	5	1
10	89419289	89435721	16433	Loss	19,18,11,16	4
10	92166447	92174626	8180	Loss	17,1	2
10	95135645	95139994	4350	Gain	13,7,11,16,15,19,17,5,10	9
10	96158651	96161096	2446	Loss	14,19	2
10	98884207	98896250	12044	Gain	19	1
11	481492	489999	8508	Loss	16,18,11	3
11	37800794	37829999	29206	Loss	13,5,11,18,3	5
11	41551046	41603422	52377	Gain	20,7,2,19,5,17	6
11	51545903	51549606	3704	Loss	2	1
11	54533999	54540267	6269	Loss	11	1
11	59805647	59837299	31653	Gain	4,19,11,5	4
11	96621999	96669999	48001	Gain	8	1
11	96912242	96927765	15524	Gain	13,11,15,5	4
12	2413819	2418450	4632	Loss	5,11,4	3
12	22372830	22440085	67256	Loss	12	1
12	22749652	22756549	6898	Loss	6	1
12	39787775	39794300	6526	Loss	13	1
12	41520699	41546871	26173	Loss	10,17	2
12	41933143	41935871	2729	Loss	19	1
12	44853750	44875963	22214	Loss	20	1
12	46252711	46265275	12565	Loss	17,13,19	3
12	55477572	55484743	7172	Loss	9,18,7,1,11,19,14,4	8
12	65888473	65934045	45573	Loss	3,10,15,11	4
12	69068505	69228899	160395	Gain	4,13,20,19	4
12	69439499	69491499	52001	Loss	1,15	2
12	73511471	73517653	6183	Gain	4,11,13,14,5	5
12	78035294	78043001	7708	Loss	20,19,13,14,1,10	6
13	12957999	12976090	18092	Loss	12	1
13	13915455	13930036	14582	Gain	18	1
13	54017999	54073001	55003	Loss	8	1
13	54345999	56377341	2031343	Loss	16	1
13	63364584	63404690	40107	Gain	17,19,4	3
13	78028787	78039322	10536	Loss	10	1
14	3053999	3067354	13356	Gain	20,14	2
14	6883486	6894014	10529	Loss	7	1
14	7658632	7894999	236368	TG	Goitre, familial
14	15237348	15241600	4253	Loss	19,18,1	3
14	39767800	39777481	9682	Loss	8,20,11	3
14	44767223	44813120	45898	Gain	7,10,17,19,18,20	6
14	49513769	49539947	26179	Loss	7,2	2
14	75680140	75885954	205815	Loss	13,10,16,19,5,15	6
15	2127353	2130202	2850	Loss	6	1
15	6506000	6646955	140956	Gain	6,4,14,10,7	5
15	13952657	13960289	7633	Loss	19	1
15	15807201	16142000	334800	Loss	13,20,19	3
15	29875067	29881308	6242	Gain	16,12,2	3
15	38941999	38998000	56002	Loss	13,17,1	3
15	40054634	40090000	35367	Loss	20,19	2
15	46317999	46465999	148001	Loss	2,20,19,8	4
15	46734000	46901999	168000	Gain	6	1
15	48082000	48469999	388000	Loss	19,5,7,2,4,10	6
15	49564154	49687277	123124	Loss	8,17,1,15,20,4,19	7
15	50901999	51025999	124001	Gain	14,17,5,13,2,4,6,7	8
15	51265561	51279310	13750	Loss	18	1
15	56601999	56613999	12001	Loss	7,5,10,2,16,11,19	7
15	77139140	77176592	37453	LRP4	Syndactyly
15	78761999	78806000	44002	Loss	2,4	2
15	79629777	80202411	572635	Loss	12,5,20,18	4
15	80393781	80402099	8319	Loss	15,6,18,11	4
15	83579439	83597999	18561	Gain	1,5	2
16	3921999	4061999	140001	Gain	2,13,8,15	4
16	5113999	5562780	448782	Loss	12	1
16	20191082	20194588	3507	Loss	11	1
16	53427749	53432185	4437	Loss	13,19,11,10,2	5
17	1307051	1311338	4288	Loss	11	1
17	3276846	3283500	6655	Gain	2,8,10,14,5,17	6
17	5237592	5242894	5303	Loss	18	1
17	7220419	7225105	4687	RPS3A	Citrullinaemia
17	41456594	41466701	10108	Loss	7,11,13,20,15,9	6
17	48084645	48093999	9355	Gain	17,15,14,17	4
17	49957193	49968394	11202	Loss	18	1
17	74299700	74372444	72745	Gain	19,20,8,13	4
17	75099098	75216600	117503	Gain	15,7,4,15,17	5
18	8693124	8697941	4818	Loss	6,12	2
18	8936151	8946596	10446	Loss	17	1
18	9751727	9780515	28789	WFDC1	Ocular defects
18	11585267	11732499	147233	Gain	11,5	2
18	12582699	12663557	80859	Loss	17,16,2	3
18	13776888	13778639	1752	MC1R	Coat colour, extension
18	14957820	14969280	11461	Loss	2,20,10	3
18	50224798	50244075	19278	BCKDHA	Maple syrup urine disease
18	50335717	50368499	32783	Loss	7	1
18	51143299	51171900	28602	Loss	19,4,16	3
18	52788209	52802991	14783	PPP1R13L	Cardiomyopathy and woolly haircoat syndrome
18	57130111	57267654	137544	Loss	20,19,4,13,15,11	6
18	61518601	61570402	51802	Loss	5,1,13,2,18	5
18	61579699	61879654	299956	Gain	17,2,13,8,1,4,5	7
18	63420096	63505915	85820	Loss	18,3,13,2	4
18	65897855	65908700	10846	Loss	2,15	2
19	627899	635699	7801	Loss	19	1
19	1478099	1505030	26932	Loss	18,12,20,19	4
19	5976461	5983184	6724	Loss	4	1
19	13745253	13755300	10048	Gain	13,2,8,15	4
19	14888154	14891100	2947	Gain	11,20,13,14	4
19	19484285	19489953	5669	Gain	13,19,11,20,2	5
19	42622825	42629521	6697	Gain	2,14,11	3
19	43955756	43962735	6980	NAGLU	Mucopolysaccharidosis IIIB
19	44678613	44733430	54818	Gain	20,4,5,11,14,2	6
19	58472140	58488994	16855	Loss	19	1
19	58563700	58634355	70656	Gain	15,19,13,3,9,17,18	7
20	13119389	13121104	1716	Loss	14,8	2
20	14563066	14564829	1764	Loss	14	1
20	31619357	31622873	3517	Loss	2,10,19,4	4
20	42049178	42066488	17311	Loss	6,4,15,7	4
20	60162815	60173849	11035	Loss	5,17,6,2	4
21	19299932	19372337	72406	Loss	20,19,13,3,1	5
21	20176546	20216156	39611	ACAN	Dwarfism, Dexter
21	44803758	44806595	2838	Loss	18,19,10	3
21	52058342	52066341	8000	Loss	16,15,5,4	4
21	59479408	59482912	3505	Loss	4,15	2
21	61100759	61114299	13541	Loss	2,10,1	3
21	62902162	62908945	6784	Loss	19,17,14	3
22	20761329	20811197	49869	Loss	11	1
22	22928582	22934652	6071	Loss	11,15	2
22	25972393	26060071	87679	Loss	2	1
22	27025999	27037978	11980	Gain	19,7,18	3
22	33910452	33914803	4352	Gain	18,16,19,11	4
22	42090042	42097415	7374	Loss	7	1
22	42629999	42659163	29165	Gain	16,15	2
22	52805999	52925155	119157	Loss	16,13,19,15,7	5
23	26468805	26737999	269195	Gain	19,7,18,11	4
23	27311564	27313489	1926	HSPA1A	Myopathy of the diaphragmatic muscles
23	27749656	27898455	148800	Loss	18,5,20,7,14	5
23	28552304	28637042	84739	Loss	19,5,14,20,1	5
23	28931875	29003041	71167	Loss	19,14,10,11,9,2,13	7
23	29973999	30017999	44001	Gain	11,10,15,2,16,19	6
24	19465999	19481533	15535	Gain	20,19,13,7,5,15	6
24	64228470	64270013	41544	KDSR	Spinal muscular atrophy
24	64469999	64731844	261846	Loss	4,2,13,19,7,15,5,11	8
24	64745901	64750138	4238	Gain	2,8,5	3
25	651450	666147	14698	Loss	2	1
25	18116029	18121755	5727	Loss	16,15,1,2,8	5
25	27742972	27760024	17053	ATP2A1	Congenital muscular dystonia 1
25	27742972	27760024	17053	ATP2A1	Pseudomyotonia, congenital
25	28825999	29061999	236001	Gain	14,5,2,7	4
26	12514000	12534000	20001	Loss	8,10,19	3
26	28457956	28557046	99091	Loss	12	1
26	43019765	43045248	25484	Gain	12,6,9	3
27	4541476	4552537	11062	Loss	14	1
27	5267449	5272348	4900	Loss	13,20,4,18,19,2	6
27	7141999	7368143	226145	Loss	10,7,9,15,16	5
27	7529999	7696551	166553	Gain	14,5,13	3
27	17607721	17626869	19149	F11	Factor XI deficiency
27	18412900	18490562	77663	Loss	12	1
27	20986303	20993054	6752	Gain	20,19,13,15	4
27	22429999	22436802	6804	Loss	6,12	2
27	41403336	41417999	14664	Gain	12,10,2,4,9,10,7,11	8
27	42092252	42104200	11949	Loss	15,19	2
27	42788071	42791071	3001	Gain	5,10,11	3
28	11003198	11008690	5493	Loss	5	1
28	18197001	18200052	3052	Gain	12	1
28	21747995	21771099	23105	Loss	7,10,18,15	4
28	25634350	25647133	12784	Gain	13	1
28	36839583	36846300	6718	Loss	6	1
28	37189099	37208008	18910	Loss	15	1
28	37692702	37694452	1751	Gain	6	1
28	43838398	43840663	2266	Gain	16,5,8,11,19,20,12,15	8
28	45023502	45037250	13749	Loss	10,13,20,19	4
28	45714499	45725301	10803	Gain	20,10	2
29	2093098	2127323	34226	Gain	18,12	2
29	6426496	6536887	110392	TYR	Coat colour, albinism
29	8047871	8062747	14877	Loss	20,14,10,1	4
29	23413768	23420436	6669	Loss	4,13,20,10,8	5
29	28440099	28614326	174228	Gain	5,13,3,19,17	5
29	43452499	43483586	31088	Gain	19	1
29	44769559	44781395	11837	PYGM	Glycogen storage disease V
M	86	16252	16167	Loss	13,4,15,5,14,1,20,18,19	9
U	44152390	44157600	5211	Loss	11,14	2
U	51390299	51499126	108828	Gain	17,19,4,14	4
U	54168683	54260699	92017	Gain	15,5,16,13,18,11	6
U	56247099	56668989	421891	Loss	16,7,5	3
U	59528919	59535795	6877	Gain	2,15,17,8	4
U	65411418	65794299	382882	Loss	15,20	2
U	70103598	70108685	5088	Gain	17	1
U	74876099	75262354	386256	Gain	20,2,4,15,17,12,5,10,8	9
U	75507899	75793899	286001	Loss	18	1
U	80002008	80273699	271692	Loss	18,11	2
U	83778500	83913924	135425	Gain	13,14,17	3
U	92615588	93332483	716896	Loss	12,7,5,6	4
U	99963499	100206378	242880	Gain	4,12,11,20,15	5
U	106643300	106973618	330319	Gain	4,10	2
U	107364521	107708899	344379	Loss	16,5	2
U	130219699	130278181	58483	Gain	14	1
U	134581244	134659041	77798	Loss	14,11,8	3
U	136670653	136992699	322047	Gain	8,15,17,16,4,12	6
U	142033086	142038020	4935	Loss	11	1
U	142714115	142909514	195400	Loss	13,11,17	3
U	149225699	149313735	88037	Loss	1,19	2
U	161341946	161406699	64754	Loss	17,13,1	3
U	163242299	163253290	10992	Loss	15,2,8,17,13	5
U	167339800	167410099	70300	Loss	17,18	2
U	167410064	167469579	59516	Gain	18	1
U	168491699	168557646	65948	Loss	17,4,5,15	4
U	171715699	171772899	57201	Loss	11	1
U	177825699	177843899	18201	Loss	11	1
U	216196001	216219900	23900	Gain	8,16,17,2	4
U	219817600	219832256	14657	Gain	8,5,17	3
U	222213102	222233699	20598	Gain	18	1
U	226658398	226674585	16188	Loss	18	1
U	229170562	229516301	345740	Gain	17,13,5,8	4
U	237851250	237890899	39650	Loss	17,15,2	3
U	238122235	238132700	10466	Loss	13	1
U	248217780	248225899	8120	Gain	11,20,2	3
U	267555848	267560551	4704	Gain	18,11,10,14,4	5
X	900899	923367	22469	Gain	10,11,20	3
X	13942494	13952405	9912	Loss	17,1,5,15,4,16	6
X	15309552	15345377	35826	Loss	12,8	2
X	15915258	15935100	19843	Loss	11,19,20	3
X	16912934	16959153	46220	Gain	12,14,10,4	4
X	24219150	24748100	528951	Loss	12	1
X	30118354	30126430	8077	Gain	2,8,9,17,12	5
X	33714721	33822944	108224	Loss	16	1
X	61084722	61097559	12838	Loss	17	1
X	69097907	69100288	2382	Loss	2,5,4	3
X	70683151	70770699	87549	Loss	18	1
X	80482499	80486490	3992	Gain	14	1
