# Supplementary material for: Copy number variation in the bovine genome
Source: BMC Genomics. 2010 May 6;11:284. doi: 10.1186/1471-2164-11-284 (PMC2902221; doi:10.1186/1471-2164-11-284)
Supplement: Additional file 10 — Excel file includes Table S8. Primers and result plots for the RT-PCR experiments. [file 1471-2164-11-284-S10.XLS]

## Sheet: CNVs for PCR
PCR_ID	CHROMOSOME	START	STOP	SIZE	Status		Animals test in RT-PCR	Sex
CNVR_1	3	8675989	8688396	12408	Loss		6	Female
CNVR_2	8	108811299	108898862	87564	Loss		18	Male
CNVR_3	13	54345999	56377341	2031343	Loss		3	Male
CNVR_4	14	3053999	3067354	13356	Gain		7	Female
CNVR_5	17	75099098	75216600	117503	Gain		8	Male
CNVR_6	18	12582699	12663557	80859	Loss		5	Male
CNVR_7	18	57130111	57267654	137544	Loss		1	Male
CNVR_8	23	27749656	27898455	148800	Loss		16	Male
CNVR_9	23	28552304	28637042	84739	Loss		14	Male
CNVR_10	X	900899	923367	22469	Gain		2	Male

## Sheet: Primers
Universal ProbeLibrary probe #34 (cat. no. 04687671001)
Primer	Length	start	end	Tm	GC	Sequence
cnv1-1-F-34	18	47	64	60	61	catcctgggtctgcctga
cnv1-1-R-34	19	89	107	60	47	ccccaaaccctaatgcaaa
Universal ProbeLibrary probe #50 (cat. no. 04688112001)
Primer	Length	start	end	Tm	GC	Sequence
cnv2_1_F_50	20	66	85	60	60	cagagggaaggtgtgtccag
cnv2_1_R_50	23	117	139	60	52	ggttccttctaccacttcctgtc
Universal ProbeLibrary probe #63 (cat. no. 04688627001)
Primer	Length	start	end	Tm	GC	Sequence
cnv3_63_F	19	750	768	60	58	tgtgaggagctctgcttgc
cnv3_63_R	22	790	811	59	41	atgagaggagttttcaccgatt
Universal ProbeLibrary probe #32 (cat. no. 04687655001)
Primer	Length	start	end	Tm	GC	Sequence
cnv4_32_F	19	124	142	59	63	ctctggctgcaggtgagtc
cnv4_32_R	18	168	185	60	61	gatggtggcacggaagac
Universal ProbeLibrary probe #9 (cat. no. 04685075001)
Primer	Length	start	end	Tm	GC	Sequence
cnv5_9_F	21	218	238	59	33	aaaaacgtcgtgttggaaaaa
cnv5_9_R	21	274	294	59	52	ctctgcatccttgttctctgg
Universal ProbeLibrary probe #81 (cat. no. 04689046001)
Primer	Length	start	end	Tm	GC	Sequence
cnv6_1_F_81	19	77	95	59	53	ggtgccagaacacggaata
cnv6_1_R_81	20	130	149	59	50	tccccaatcacagaacttcc
Universal ProbeLibrary probe #14 (cat. no. 04685130001)
Primer	Length	start	end	Tm	GC	Sequence
cnv7_1_F_14	23	51	73	59	43	ggtcaaaataaaggtctcagtgc
cnv7_1_R_14	19	109	127	60	63	gtgctaggggacgatccag
Universal ProbeLibrary probe #32 (cat. no. 04687655001)
Primer	Length	start	end	Tm	GC	Sequence
cnv8_32_F	18	261	278	60	56	ggcccaaagcagtcaatg
cnv8_32_R	18	306	323	59	61	tggtccctctgcagttcc
Universal ProbeLibrary probe #34 (cat. no. 04687671001)
Primer	Length	start	end	Tm	GC	Sequence
cnv9_34_F	19	398	416	59	42	tgcatgcgaacaaatacca
cnv9_34_R	20	451	470	60	45	gaaaccagccacttggaaaa
PL_XPLP_F_59 tgcgtctcccatgttaactct					Control on X chr
PL_XPLP_R_59 tcctttcttgttacactcgtcaag
PL_CTRL-F-36 caacacctgcgtcccttt					Control in Spastin locus
PL_CTRL-R-36 cgcagggcagatcagttt
New primers
Universal ProbeLibrary probe #21 (cat. no. 04686942001)
Primer	Length	start	end	Tm	GC	Sequence
CNV_1-1_21_F	20	973	992	59	55	tcgactaccaccaacagtgg
CNV_1-1_21_R	20	1021	1040	60	55	aggggtacttcggaacttgg
Universal ProbeLibrary probe #78 (cat. no. 04689011001)
Primer	Length	start	end	Tm	GC	Sequence
CNV_3-1_78_F	22	1203	1224	59	50	gatattgggaacacggagagag
CNV_3-1_78_R	22	1244	1265	59	41	tgctgtttactcacttgccaat
Universal ProbeLibrary probe #69 (cat. no. 04688686001)
Primer	Length	start	end	Tm	GC	Sequence
CNV_9-1_69_F	20	332	351	59	55	gatcttggtggaaggcagac
CNV_9-1_69_R	23	375	397	60	43	gcaggaatatttaggaagcaagg
Universal ProbeLibrary probe #55 (cat. no. 04688520001)
Primer	Length	start	end	Tm	GC	Sequence
CNV_10-1_55_F	27	1055	1081	59	33	accttttgcattagatctatttgtagc
CNV_10-1_55_R	22	1098	1119	59	41	tttgcatcctatcttgcttcag
