# Supplementary material for: Copy number variation in the bovine genome
Source: BMC Genomics. 2010 May 6;11:284. doi: 10.1186/1471-2164-11-284 (PMC2902221; doi:10.1186/1471-2164-11-284)
Supplement: Additional file 12 — Excel file includes Table S10. Array CGH hybridizations. Extra information on the samples and experiment design is in GEO [92]. [file 1471-2164-11-284-S12.XLS]

## Sheet: Sheet1
Array Design 1 - Bos taurus 4.0, chr 8,12,18,19,21,28,29,U,X					Array Design 2 - Bos taurus 4.0, chr 1,4,6,7,9,13,15,20,22,26,27,M					Array Design 3 - Bos taurus 4.0, chr 2,3,5,10,11,14,16,17,23,24,25
Slide Nr.	Cy3	Cy5			Slide Nr.	Cy3	Cy5			Slide Nr.	Cy3	Cy5
	Nimblegen Sample ID	Nimblegen Sample ID				Nimblegen Sample ID	Nimblegen Sample ID				Nimblegen Sample ID	Nimblegen Sample ID
1	JF3044	JF3032			39	JF3044	JF3032			76	JF3044	JF3032
2	JF3032	JF3044
3	JF3032	JF3031			40	JF3032	JF3031			77	JF3032	JF3031
4	JF3031	JF3032			41	JF3031	JF3032			78	JF3031	JF3032
5	JF3044	JF3042			42	JF3044	JF3042			79	JF3044	JF3042
6	JF3042	JF3044			43	JF3042	JF3044			80	JF3042	JF3044
7	JF3042	JF3043			44	JF3042	JF3043			81	JF3042	JF3043
8	JF3043	JF3042			45	JF3043	JF3042			82	JF3043	JF3042
9	JF3043	JF3040			46	JF3043	JF3040			83	JF3043	JF3040
10	JF3040	JF3043			47	JF3040	JF3043			84	JF3040	JF3043
11	JF3040	JF3041			48	JF3040	JF3041			85	JF3040	JF3041
12	JF3041	JF3040			49	JF3041	JF3040			86	JF3041	JF3040
13	JF3041	JF3035			50	JF3041	JF3035			87	JF3041	JF3035
14	JF3035	JF3041			51	JF3035	JF3041			88	JF3035	JF3041
15	JF3035	JF3036			52	JF3035	JF3036			89	JF3035	JF3036
16	JF3036	JF3035			53	JF3036	JF3035			90	JF3036	JF3035
17	JF3036	JF3046			54	JF3036	JF3046			91	JF3036	JF3046
18	JF3046	JF3036			55	JF3046	JF3036			92	JF3046	JF3036
19	JF3046	JF3030			56	JF3046	JF3030			93	JF3046	JF3030
20	JF3030	JF3046			57	JF3030	JF3046			94	JF3030	JF3046
21	JF3030	JF3047			58	JF3030	JF3047			95	JF3030	JF3047
22	JF3047	JF3030			59	JF3047	JF3030			96	JF3047	JF3030
23	JF3047	JF3034			60	JF3047	JF3034			97	JF3047	JF3034
24	JF3034	JF3047			61	JF3034	JF3047			98	JF3034	JF3047
25	JF3034	JF3048			62	JF3034	JF3048			99	JF3034	JF3048
26	JF3048	JF3034			63	JF3048	JF3034			100	JF3048	JF3034
27	JF3048	JF3045			64	JF3048	JF3045			101	JF3048	JF3045
28	JF3045	JF3048			65	JF3045	JF3048			102	JF3045	JF3048
29	JF3045	JF3039			66	JF3045	JF3039			103	JF3045	JF3039
30	JF3039	JF3045			67	JF3039	JF3045			104	JF3039	JF3045
31	JF3039	JF3029			68	JF3039	JF3029			105	JF3039	JF3029
32	JF3029	JF3039			69	JF3029	JF3039			106	JF3029	JF3039
33	JF3029	JF3038			70	JF3029	JF3038			107	JF3029	JF3038
34	JF3038	JF3029			71	JF3038	JF3029			108	JF3038	JF3029
35	JF3038	JF3033			72	JF3038	JF3033			109	JF3038	JF3033
36	JF3033	JF3038			73	JF3033	JF3038			110	JF3033	JF3038
37	JF3033	JF3037			74	JF3033	JF3037			111	JF3033	JF3037
38	JF3037	JF3033			75	JF3037	JF3033			112	JF3037	JF3033
										113	JF3044	JF3044
										114	JF3044	JF3044
